# Supplementary material for: The Isolation and Full-Length Transcriptome Sequencing of a Novel Nidovirus and Response of Its Infection in Japanese Flounder (Paralichthys olivaceus)
Source: Viruses. 2022 Jun 2;14(6):1216. doi: 10.3390/v14061216 (PMC9230003; doi:10.3390/v14061216)
Supplement: Supplementary file 1 [file viruses-14-01216-s001.zip]

Archive with 17 entries (16 files):
- Supplementary Files/
- Supplementary Files/Figure S1.tif
- Supplementary Files/Figure S2.tiff
- Supplementary Files/Figure S3.tiff
- Supplementary Files/Table S1.pdf
- Supplementary Files/Table S10.xlsx
- Supplementary Files/Table S11.pdf
- Supplementary Files/Table S12.xlsx
- Supplementary Files/Table S13.xlsx
- Supplementary Files/Table S2.pdf
- Supplementary Files/Table S3.pdf
- Supplementary Files/Table S4.pdf
- Supplementary Files/Table S5.pdf
- Supplementary Files/Table S6.pdf
- Supplementary Files/Table S7.pdf
- Supplementary Files/Table S8.pdf
- Supplementary Files/Table S9 .pdf
