# Supplementary material for: The Isolation and Full-Length Transcriptome Sequencing of a Novel Nidovirus and Response of Its Infection in Japanese Flounder (Paralichthys olivaceus)
Source: Viruses. 2022 Jun 2;14(6):1216. doi: 10.3390/v14061216 (PMC9230003; doi:10.3390/v14061216)
Supplement: Supplementary file 1 [file viruses-14-01216-s001.zip › Supplementary Files/Table S10.xlsx]

## Sheet: Sheet1
Table S10. The differentially expressed isoforms between CSBV Bces-Po19 resistant (R) and sensitive (S) Japanese flounder (Paralichthys olivaceus).
transcript_id	gene_id	locus	sample_1	sample_2	R readcount	S readcount	log2(fold_change)	p_value	q_value	significant
GS_000100_gene_novel03	GS_000100_gene	Chr18:9385383-9389766	R	S	62.1316	130.475	1.07037	5e-05	0.00353276	yes
GS_000107_gene_novel01	GS_000107_gene	Chr18:9228537-9277450	R	S	23.6182	90.2083	1.93336	0.00045	0.0203389	yes
GS_000329_gene_novel01	GS_000329_gene	Chr17:14288057-14294739	R	S	121.795	251.661	1.04703	5e-05	0.00353276	yes
GS_000385_gene_novel03	GS_000385_gene	Chr17:15515704-15532489	R	S	235.911	602.314	1.35227	5e-05	0.00353276	yes
GS_000757_gene_novel02	GS_000757_gene	Chr11:19778286-19784552	R	S	185.959	340.281	0.871746	5e-05	0.00353276	yes
GS_001017_gene_novel01	GS_001017_gene	Chr20:7457671-7470567	R	S	8.05465	33.1512	2.04117	5e-05	0.00353276	yes
GS_001634_gene_novel02	GS_001634_gene	Chr2:10220155-10235407	R	S	41.0372	108.999	1.40931	5e-05	0.00353276	yes
GS_001815_gene_novel01	GS_001815_gene	Chr20:1115610-1121767	R	S	57.6657	106.229	0.881386	0.0005	0.0221089	yes
GS_002025_gene_novel01	GS_002025_gene	Chr15:2651874-2666470	R	S	13.6578	42.2972	1.63084	0.0004	0.0187848	yes
GS_002025_gene_novel08	GS_002025_gene	Chr15:2651874-2666470	R	S	20.1957	79.2216	1.97185	5e-05	0.00353276	yes
GS_002413_gene_novel01	GS_002413_gene	Chr18:17161881-17167798	R	S	95.8622	186.475	0.959948	5e-05	0.00353276	yes
GS_002602_gene_novel07	GS_002602_gene	Chr23:27464335-27468149	R	S	102.705	260.4	1.34223	0.00055	0.0238919	yes
GS_002846_gene_novel18	GS_002846_gene	Chr19:17957951-17964796	R	S	17.9121	78.1046	2.12447	0.00015	0.00877463	yes
GS_003133_gene_novel01	GS_003133_gene	Chr10:4120703-4126188	R	S	179.359	90.713	-0.983466	5e-05	0.00353276	yes
GS_003356	GS_003356_gene	Chr11:22366312-22370112	R	S	63.4561	169.952	1.4213	0.0006	0.0252005	yes
GS_003389_gene_novel03	GS_003389_gene	Chr11:21867134-21889799	R	S	317.657	609.684	0.940592	5e-05	0.00353276	yes
GS_003487_gene_novel05	GS_003487_gene	Chr12:22388172-22391993	R	S	156.194	345.777	1.1465	0.0009	0.0342445	yes
GS_003738	GS_003738_gene	Chr14:9581144-9604616	R	S	21.171	6.22157	-1.76674	0.0001	0.006247	yes
GS_003738_gene_novel03	GS_003738_gene	Chr14:9581144-9604616	R	S	23.8512	8.57097	-1.47653	5e-05	0.00353276	yes
GS_003816_gene_novel05	GS_003816_gene	Chr11:12758723-12780784	R	S	7.96547	21.492	1.43197	0.0001	0.006247	yes
GS_004028_gene_novel01	GS_004028_gene	Chr21:18089955-18092087	R	S	224.911	499.254	1.15042	5e-05	0.00353276	yes
GS_004374_gene_novel01	GS_004374_gene	Chr22:18353049-18359502	R	S	186.354	83.9843	-1.14986	5e-05	0.00353276	yes
GS_004744_gene_novel01	GS_004744_gene	Chr10:20095043-20109976	R	S	15.2087	59.0911	1.95804	5e-05	0.00353276	yes
GS_005096_gene_novel03	GS_005096_gene	Chr11:1111844-1119368	R	S	30.2405	6.01528	-2.32978	0.00025	0.0131194	yes
GS_005201_gene_novel01	GS_005201_gene	Chr11:2795587-2802627	R	S	126.891	298.311	1.23323	5e-05	0.00353276	yes
GS_005397_gene_novel03	GS_005397_gene	Chr2:12263765-12312125	R	S	55.6623	29.5839	-0.911889	0.00045	0.0203389	yes
GS_005959_gene_novel03	GS_005959_gene	Chr24:5165087-5196277	R	S	12.5731	51.8331	2.04353	5e-05	0.00353276	yes
GS_006398_gene_novel01	GS_006398_gene	Chr16:16579851-16619460	R	S	133.684	239.325	0.84015	5e-05	0.00353276	yes
GS_006855_gene_novel01	GS_006855_gene	Chr17:23207005-23213208	R	S	111.479	250.009	1.16521	5e-05	0.00353276	yes
GS_006855_gene_novel08	GS_006855_gene	Chr17:23207005-23213208	R	S	69.8634	155.98	1.15875	0.0008	0.0314338	yes
GS_006923	GS_006923_gene	Chr17:24532655-24542188	R	S	1051.44	384.372	-1.45178	0.0003	0.0149888	yes
GS_007966_gene_novel01	GS_007966_gene	Chr9:2708942-2710990	R	S	130.295	240.875	0.886499	5e-05	0.00353276	yes
GS_008122_gene_novel04	GS_008122_gene	Chr12:13020978-13026249	R	S	23.9029	51.6388	1.11127	0.001	0.037087	yes
GS_008126_gene_novel01	GS_008126_gene	Chr12:12964769-13000821	R	S	758.565	191.81	-1.98359	5e-05	0.00353276	yes
GS_008150	GS_008150_gene	Chr16:6728930-6738587	R	S	286.156	115.428	-1.30981	0.0002	0.0110259	yes
GS_008150_gene_novel08	GS_008150_gene	Chr16:6728930-6738587	R	S	250.017	101.522	-1.30024	0.00015	0.00877463	yes
GS_008158_gene_novel01	GS_008158_gene	Chr16:6594205-6615960	R	S	91.3879	198.561	1.1195	5e-05	0.00353276	yes
GS_008203	GS_008203_gene	Chr8:2242711-2245437	R	S	1000.82	345.469	-1.53455	5e-05	0.00353276	yes
GS_008203_gene_novel07	GS_008203_gene	Chr8:2242711-2245437	R	S	733.887	258.58	-1.50495	0.0006	0.0252005	yes
GS_008783_gene_novel01	GS_008783_gene	Chr4:6736810-6749328	R	S	355.95	150.91	-1.23799	5e-05	0.00353276	yes
GS_008796_gene_novel05	GS_008796_gene	Chr4:6898270-6900267	R	S	63.3388	154.006	1.28182	0.00025	0.0131194	yes
GS_008939_gene_novel01	GS_008939_gene	Chr13:5264845-5272200	R	S	48.9483	178.01	1.86263	5e-05	0.00353276	yes
GS_009019_gene_novel04	GS_009019_gene	Chr5:490245-492808	R	S	31.8628	101.352	1.66943	5e-05	0.00353276	yes
GS_009293_gene_novel01	GS_009293_gene	Chr18:6048815-6090287	R	S	50.223	22.7703	-1.1412	0.00015	0.00877463	yes
GS_009563	GS_009563_gene	Chr20:8901088-8905549	R	S	413.427	157.062	-1.3963	5e-05	0.00353276	yes
GS_009721_gene_novel05	GS_009721_gene	Chr6:8399679-8422750	R	S	216.89	74.6655	-1.53845	5e-05	0.00353276	yes
GS_009865_gene_novel05	GS_009865_gene	Chr20:1279083-1281434	R	S	27.755	97.9677	1.81956	5e-05	0.00353276	yes
GS_010168_gene_novel37	GS_010168_gene	Chr5:9783064-9808876	R	S	45.7246	6.98034	-2.7116	0.00015	0.00877463	yes
GS_010790_gene_novel01	GS_010790_gene	Chr8:110127-118847	R	S	102.283	336.978	1.72009	5e-05	0.00353276	yes
GS_011127_gene_novel01	GS_011127_gene	Chr6:17562454-17569975	R	S	94.84	274.06	1.53092	5e-05	0.00353276	yes
GS_011127_gene_novel15	GS_011127_gene	Chr6:17562454-17569975	R	S	25.0326	117.26	2.22782	5e-05	0.00353276	yes
GS_011264_gene_novel03	GS_011264_gene	Chr17:7361262-7366972	R	S	88.947	211.61	1.25039	0.0001	0.006247	yes
GS_011294_gene_novel01	GS_011294_gene	Chr6:9394775-9398702	R	S	180.212	307.381	0.770334	0.00035	0.0168068	yes
GS_011315	GS_011315_gene	Chr6:9836787-9866679	R	S	66.9292	31.2837	-1.09722	0.0008	0.0314338	yes
GS_011628_gene_novel02	GS_011628_gene	Chr7:23890299-23897915	R	S	109.438	216.231	0.982451	0.0001	0.006247	yes
GS_012327_gene_novel01	GS_012327_gene	Chr24:3009293-3037634	R	S	57.6543	149.422	1.37389	5e-05	0.00353276	yes
GS_012329_gene_novel03	GS_012329_gene	Chr24:3052163-3074092	R	S	25.4275	57.4948	1.17704	5e-05	0.00353276	yes
GS_012339_gene_novel02	GS_012339_gene	Chr24:3345322-3350506	R	S	58.2186	136.287	1.2271	0.00035	0.0168068	yes
GS_012798_gene_novel01	GS_012798_gene	Chr1:17883765-17889455	R	S	31.1787	90.0336	1.5299	5e-05	0.00353276	yes
GS_013109_gene_novel01	GS_013109_gene	Chr19:26880414-26885624	R	S	41.4547	101.63	1.29371	0.0006	0.0252005	yes
GS_013109_gene_novel11	GS_013109_gene	Chr19:26880414-26885624	R	S	34.1947	91.0758	1.41329	0.0012	0.042425	yes
GS_013476_gene_novel02	GS_013476_gene	Chr3:14495408-14504815	R	S	28.8808	79.8552	1.46728	5e-05	0.00353276	yes
GS_013905_gene_novel03	GS_013905_gene	Chr1:27189375-27191363	R	S	580.112	204.558	-1.50382	5e-05	0.00353276	yes
GS_013905_gene_novel04	GS_013905_gene	Chr1:27189375-27191363	R	S	481.043	211.183	-1.18767	0.00025	0.0131194	yes
GS_014106_gene_novel13	GS_014106_gene	Chr16:1519106-1526062	R	S	179.45	68.2891	-1.39385	0.00035	0.0168068	yes
GS_014257_gene_novel02	GS_014257_gene	Chr11:14772766-14777964	R	S	12.8668	45.029	1.8072	0.0001	0.006247	yes
GS_014605_gene_novel01	GS_014605_gene	Chr5:12608732-12613617	R	S	124.314	219.351	0.819256	0.00045	0.0203389	yes
GS_015042_gene_novel08	GS_015042_gene	Chr10:2951157-2956921	R	S	103.296	48.3896	-1.09401	0.00015	0.00877463	yes
GS_015053_gene_novel01	GS_015053_gene	Chr10:3115512-3118328	R	S	56.7326	143.584	1.33964	5e-05	0.00353276	yes
GS_015087	GS_015087_gene	Chr10:3535135-3539918	R	S	37.8623	160.452	2.0833	5e-05	0.00353276	yes
GS_015087_gene_novel04	GS_015087_gene	Chr10:3535135-3539918	R	S	23.9334	91.2265	1.93043	5e-05	0.00353276	yes
GS_015087_gene_novel09	GS_015087_gene	Chr10:3535135-3539918	R	S	20.4665	119.189	2.54191	0.00075	0.0299968	yes
GS_015400	GS_015400_gene	Chr10:21273778-21282048	R	S	145.778	442.317	1.60131	0.0001	0.006247	yes
GS_015400_gene_novel10	GS_015400_gene	Chr10:21273778-21282048	R	S	43.3721	181.753	2.06714	0.00085	0.0330114	yes
GS_016154_gene_novel03	GS_016154_gene	Chr18:16866215-16871375	R	S	106.277	206.324	0.957085	5e-05	0.00353276	yes
GS_016239_gene_novel05	GS_016239_gene	Chr23:10062539-10069960	R	S	16.929	61.9128	1.87074	0.0001	0.006247	yes
GS_016239_gene_novel11	GS_016239_gene	Chr23:10062539-10069960	R	S	25.9648	87.7395	1.75667	0.00075	0.0299968	yes
GS_016794	GS_016794_gene	scaffold21.1:827912-899222	R	S	6.70779	2.76365	-1.27926	5e-05	0.00353276	yes
GS_017060	GS_017060_gene	Chr9:15375619-15381387	R	S	70.4657	184.634	1.38968	5e-05	0.00353276	yes
GS_017060_gene_novel12	GS_017060_gene	Chr9:15375619-15381387	R	S	13.3775	48.561	1.85999	0.0005	0.0221089	yes
GS_017222_gene_novel02	GS_017222_gene	Chr24:12383590-12390803	R	S	13.9846	35.7013	1.35214	0.00055	0.0238919	yes
GS_017272_gene_novel06	GS_017272_gene	Chr24:11450416-11476499	R	S	33.7256	117.403	1.79956	5e-05	0.00353276	yes
GS_018207_gene_novel01	GS_018207_gene	Chr12:20301797-20309738	R	S	27.3259	71.3485	1.38462	5e-05	0.00353276	yes
GS_018539_gene_novel01	GS_018539_gene	Chr6:2133440-2139508	R	S	7.31202	27.6346	1.91813	0.00015	0.00877463	yes
GS_018675.1_gene_novel15	GS_018675.1_gene	Chr6:314582-321384	R	S	41.5302	95.1248	1.19566	0.00075	0.0299968	yes
GS_018917_gene_novel02	GS_018917_gene	Chr3:21707555-21711766	R	S	35.4334	7.73313	-2.19599	5e-05	0.00353276	yes
GS_018917_gene_novel04	GS_018917_gene	Chr3:21707555-21711766	R	S	28.0184	7.77449	-1.84955	0.00055	0.0238919	yes
GS_019003_gene_novel05	GS_019003_gene	Chr3:19922765-19937097	R	S	17.1654	3.55478	-2.27167	0.001	0.037087	yes
GS_019003_gene_novel09	GS_019003_gene	Chr3:19922765-19937097	R	S	14.8347	4.56837	-1.69922	0.0003	0.0149888	yes
GS_019031_gene_novel01	GS_019031_gene	Chr9:14246203-14268827	R	S	26.161	6.48822	-2.01153	5e-05	0.00353276	yes
GS_019166_gene_novel01	GS_019166_gene	Chr19:21094678-21103120	R	S	21.3394	54.4346	1.35101	5e-05	0.00353276	yes
GS_019172_gene_novel08	GS_019172_gene	Chr19:21236859-21243449	R	S	25.0859	79.7868	1.66928	0.0006	0.0252005	yes
GS_019212_gene_novel01	GS_019212_gene	Chr19:22804881-22816851	R	S	186.318	111.626	-0.739101	0.00055	0.0238919	yes
GS_019272	GS_019272_gene	Chr19:24716310-24736021	R	S	100.118	699.164	2.80394	5e-05	0.00353276	yes
GS_019285	GS_019285_gene	Chr19:25184688-25217555	R	S	881.064	203.902	-2.11137	5e-05	0.00353276	yes
GS_019581_gene_novel17	GS_019581_gene	Chr20:16625280-16669297	R	S	38.1436	138.32	1.8585	0.00035	0.0168068	yes
GS_019589_gene_novel01	GS_019589_gene	Chr20:16869231-16874828	R	S	39.4365	96.3579	1.28887	5e-05	0.00353276	yes
GS_019663_gene_novel03	GS_019663_gene	Chr20:18533874-18539635	R	S	11.9553	50.421	2.07638	5e-05	0.00353276	yes
GS_019663_gene_novel04	GS_019663_gene	Chr20:18533874-18539635	R	S	16.2938	58.327	1.83984	5e-05	0.00353276	yes
GS_019760_gene_novel17	GS_019760_gene	Chr5:22558654-22581074	R	S	276.49	61.2126	-2.17532	0.0003	0.0149888	yes
GS_019819_gene_novel02	GS_019819_gene	Chr23:17845041-17858144	R	S	69.6042	14.8944	-2.22441	5e-05	0.00353276	yes
GS_020178_gene_novel01	GS_020178_gene	Chr20:12115504-12125646	R	S	85.3825	214.367	1.32807	5e-05	0.00353276	yes
GS_020179_gene_novel01	GS_020179_gene	Chr20:12099081-12112868	R	S	169.904	325.08	0.936074	5e-05	0.00353276	yes
GS_020410_gene_novel04	GS_020410_gene	Chr15:23281905-23328101	R	S	7.54657	34.3762	2.18752	5e-05	0.00353276	yes
GS_020671_gene_novel01	GS_020671_gene	Chr4:12644009-12645717	R	S	152.565	445.336	1.54547	5e-05	0.00353276	yes
GS_020836_gene_novel02	GS_020836_gene	Chr15:12173850-12176873	R	S	242.153	465.841	0.943917	5e-05	0.00353276	yes
GS_020888_gene_novel07	GS_020888_gene	Chr21:10286640-10306914	R	S	50.2993	113.179	1.17	0.00075	0.0299968	yes
GS_021125_gene_novel01	GS_021125_gene	Chr15:16346693-16362348	R	S	16.2869	3.22139	-2.33795	5e-05	0.00353276	yes
Novelgene0760_novel04	Novelgene0760	Chr5:86721-92864	R	S	66.7027	27.202	-1.29403	5e-05	0.00353276	yes
Novelgene2295_novel01	Novelgene2295	Chr4:14980229-15039459	R	S	35.0368	12.9294	-1.43821	0.0014	0.0471508	yes
Novelgene2295_novel12	Novelgene2295	Chr4:14980229-15039459	R	S	75.5343	26.786	-1.49565	5e-05	0.00353276	yes
