# Supplementary material for: The Isolation and Full-Length Transcriptome Sequencing of a Novel Nidovirus and Response of Its Infection in Japanese Flounder (Paralichthys olivaceus)
Source: Viruses. 2022 Jun 2;14(6):1216. doi: 10.3390/v14061216 (PMC9230003; doi:10.3390/v14061216)
Supplement: Supplementary file 1 [file viruses-14-01216-s001.zip › Supplementary Files/Table S12.xlsx]

## Sheet: Sheet1
Table S12. Distribution of transcript factors in CSBV Bces-Po19 resistant (R) and sensitive (S) Japanese flounder (Paralichthys olivaceus).
R group			S group
TF type	Number		TF type	Number
AF-4	9		AF-4	13
ARID	15		ARID	32
bHLH	115		bHLH	132
C/EBP	7		C/EBP	4
CBF	1		CBF	2
COE	1		COE	3
CP2	10		CP2	6
CSD	43		CSD	64
CSL	3		CSL	4
CTF/NFI	10		CTF/NFI	9
E2F	24		E2F	30
ESR-like	22		ESR-like	14
ETS	112		ETS	117
Fork	30		Fork	26
GTF2I	1		GTF2I	3
HMG	99		HMG	94
HMGI/HMGY	1		HMGI/HMGY	4
Homeobox	78		Homeobox	81
HPD	3		HPD	2
HSF	6		HSF	7
IRF	37		HTH	1
MBD	16		IRF	25
MH1	22		MBD	25
Miscellaneous	1		MH1	35
MYB	63		Miscellaneous	3
NCU-G1	7		MYB	67
NF-YA	4		NCU-G1	6
NF-YB	4		NF-YA	2
NF-YC	16		NF-YB	7
NGFIB-like	1		NF-YC	11
Nrf1	1		NGFIB-like	1
P53	4		Nrf1	3
PAX	3		P53	9
PC4	2		PAX	3
Pou	3		PC4	3
RFX	14		Pou	5
RHD	28		RFX	13
Runt	7		RHD	41
RXR-like	36		Runt	6
SAND	16		RXR-like	38
SF-like	1		SAND	13
SRF	23		SRF	24
STAT	73		STAT	70
T-box	12		T-box	9
TEA	9		TEA	10
TF_bZIP	129		TF_bZIP	122
TF_Otx	1		THAP	18
THAP	14		THR-like	46
THR-like	32		TSC22	11
TSC22	7		ZBTB	255
Tub	1		zf-BED	9
ZBTB	196		zf-C2H2	579
zf-BED	9		zf-C2HC	17
zf-C2H2	527		zf-GATA	17
zf-C2HC	14		zf-LITAF-like	5
zf-GATA	24		zf-MIZ	17
zf-LITAF-like	3		zf-NF-X1	6
zf-MIZ	21
zf-NF-X1	3
