# Supplementary material for: The Isolation and Full-Length Transcriptome Sequencing of a Novel Nidovirus and Response of Its Infection in Japanese Flounder (Paralichthys olivaceus)
Source: Viruses. 2022 Jun 2;14(6):1216. doi: 10.3390/v14061216 (PMC9230003; doi:10.3390/v14061216)
Supplement: Supplementary file 1 [file viruses-14-01216-s001.zip › Supplementary Files/Table S13.xlsx]

## Sheet: Table S13
Table S13. Prediction of lncRNA transcripts by PLEK, Pfam, CNCI and CPC (Y, yes; N, no).
R group						S group
transcript_id	PLEK	Pfam	CNCI	CPC		transcript_id	PLEK	Pfam	CNCI	CPC
GS_000050_gene_novel03	N	Y	Y	Y		GS_000054_gene_novel06	N	Y	N	N
GS_000051_gene_novel09	N	Y	Y	Y		GS_000054_gene_novel07	N	Y	N	N
GS_000054_gene_novel08	N	Y	N	N		GS_000054_gene_novel08	N	Y	N	N
GS_000054_gene_novel09	N	Y	N	N		GS_000054_gene_novel09	N	Y	N	N
GS_000054_gene_novel11	N	Y	N	N		GS_000054_gene_novel10	N	Y	N	N
GS_000054_gene_novel12	N	Y	N	N		GS_000054_gene_novel12	N	Y	N	N
GS_000054_gene_novel13	N	Y	N	N		GS_000054_gene_novel16	N	Y	N	N
GS_000054_gene_novel14	N	Y	N	N		GS_000054_gene_novel17	N	Y	N	N
GS_000054_gene_novel15	N	Y	N	N		GS_000054_gene_novel18	N	Y	N	N
GS_000054_gene_novel16	N	Y	N	N		GS_000054_gene_novel19	N	Y	N	N
GS_000054_gene_novel20	N	Y	N	N		GS_000054_gene_novel20	N	Y	N	N
GS_000054_gene_novel21	N	Y	Y	N		GS_000061_gene_novel02	Y	Y	Y	Y
GS_000054_gene_novel22	N	Y	Y	N		GS_000063_gene_novel03	Y	N	Y	N
GS_000056_gene_novel02	N	Y	Y	N		GS_000063_gene_novel05	N	N	Y	N
GS_000057_gene_novel02	N	N	Y	N		GS_000067	Y	N	N	N
GS_000059_gene_novel01	Y	N	N	N		GS_000073	N	Y	N	N
GS_000059_gene_novel05	Y	Y	N	N		GS_000073_gene_novel01	N	Y	N	N
GS_000063_gene_novel01	N	N	Y	N		GS_000073_gene_novel03	N	Y	N	N
GS_000063_gene_novel04	Y	N	Y	N		GS_000073_gene_novel05	N	Y	N	N
GS_000063_gene_novel05	N	N	Y	N		GS_000074_gene_novel01	Y	N	Y	N
GS_000067	Y	N	N	N		GS_000077_gene_novel07	Y	Y	N	N
GS_000073	N	Y	N	N		GS_000080_gene_novel04	N	Y	N	N
GS_000073_gene_novel02	N	Y	N	N		GS_000080_gene_novel05	N	Y	N	N
GS_000073_gene_novel04	N	Y	N	N		GS_000081_gene_novel05	N	Y	Y	Y
GS_000073_gene_novel05	N	Y	N	N		GS_000084_gene_novel01	N	Y	N	N
GS_000074_gene_novel01	Y	N	Y	N		GS_000084_gene_novel02	N	Y	N	N
GS_000077_gene_novel01	Y	Y	Y	N		GS_000087_gene_novel19	Y	N	N	N
GS_000077_gene_novel06	Y	N	N	N		GS_000091_gene_novel05	N	Y	N	N
GS_000077_gene_novel07	Y	Y	N	N		GS_000092_gene_novel05	N	Y	N	N
GS_000077_gene_novel08	Y	N	N	N		GS_000092_gene_novel06	N	Y	N	N
GS_000077_gene_novel09	Y	Y	N	N		GS_000093_gene_novel01	N	Y	N	Y
GS_000078_gene_novel17	Y	Y	Y	Y		GS_000097_gene_novel04	Y	Y	Y	Y
GS_000080_gene_novel06	N	Y	N	N		GS_000097_gene_novel08	N	Y	N	N
GS_000080_gene_novel07	Y	Y	Y	Y		GS_000097_gene_novel14	N	Y	N	N
GS_000084_gene_novel01	N	Y	N	N		GS_000097_gene_novel16	N	Y	N	N
GS_000087_gene_novel11	Y	N	N	N		GS_000104_gene_novel01	Y	Y	N	N
GS_000087_gene_novel12	Y	N	Y	N		GS_000104_gene_novel02	N	Y	N	N
GS_000087_gene_novel16	Y	N	N	N		GS_000109_gene_novel01	N	Y	N	N
GS_000087_gene_novel19	Y	N	N	N		GS_000111_gene_novel05	N	N	Y	N
GS_000092_gene_novel01	N	Y	Y	Y		GS_000111_gene_novel06	N	N	Y	N
GS_000092_gene_novel06	N	Y	N	N		GS_000119_gene_novel01	N	Y	N	N
GS_000092_gene_novel07	Y	Y	Y	Y		GS_000119_gene_novel03	Y	Y	Y	N
GS_000092_gene_novel08	Y	Y	Y	Y		GS_000122_gene_novel01	N	Y	N	N
GS_000093_gene_novel02	Y	Y	N	Y		GS_000132_gene_novel04	N	Y	N	N
GS_000097_gene_novel05	N	Y	N	N		GS_000145	N	Y	N	N
GS_000097_gene_novel13	N	Y	N	N		GS_000146_gene_novel02	Y	N	N	N
GS_000097_gene_novel15	N	Y	N	N		GS_000157_gene_novel02	N	Y	N	N
GS_000097_gene_novel17	N	Y	Y	N		GS_000160_gene_novel04	N	N	Y	N
GS_000104_gene_novel02	N	Y	N	N		GS_000176_gene_novel09	N	N	Y	N
GS_000104_gene_novel03	N	Y	Y	N		GS_000182_gene_novel02	Y	N	N	N
GS_000104_gene_novel04	Y	Y	Y	Y		GS_000186_gene_novel20	N	Y	N	N
GS_000104_gene_novel07	N	Y	N	N		GS_000186_gene_novel21	N	Y	N	N
GS_000105_gene_novel18	N	Y	N	N		GS_000191_gene_novel01	Y	Y	N	N
GS_000111_gene_novel07	N	Y	Y	Y		GS_000193_gene_novel01	N	N	Y	N
GS_000113_gene_novel21	N	N	Y	N		GS_000201	N	Y	N	N
GS_000116_gene_novel06	Y	Y	Y	Y		GS_000201_gene_novel05	N	Y	N	N
GS_000118_gene_novel01	Y	Y	N	N		GS_000201_gene_novel06	N	Y	Y	N
GS_000118_gene_novel03	N	Y	Y	Y		GS_000221_gene_novel01	N	Y	N	N
GS_000119_gene_novel02	N	Y	Y	N		GS_000222_gene_novel07	N	Y	N	N
GS_000121_gene_novel09	Y	Y	Y	N		GS_000222_gene_novel08	N	Y	N	N
GS_000122_gene_novel01	N	Y	N	N		GS_000222_gene_novel09	N	Y	N	N
GS_000130_gene_novel05	Y	N	Y	N		GS_000222_gene_novel10	N	Y	N	N
GS_000132_gene_novel04	N	Y	N	N		GS_000235_gene_novel08	N	Y	N	N
GS_000132_gene_novel05	Y	Y	Y	N		GS_000235_gene_novel15	Y	N	N	N
GS_000146_gene_novel13	Y	Y	N	N		GS_000235_gene_novel16	Y	N	N	N
GS_000159	Y	N	N	N		GS_000243_gene_novel03	N	Y	N	N
GS_000161_gene_novel01	Y	Y	Y	N		GS_000249_gene_novel01	N	Y	Y	N
GS_000164_gene_novel05	N	Y	N	N		GS_000252_gene_novel01	N	Y	N	N
GS_000167_gene_novel01	N	Y	N	N		GS_000254_gene_novel03	N	Y	N	N
GS_000170_gene_novel02	Y	Y	N	N		GS_000254_gene_novel09	Y	Y	Y	Y
GS_000171_gene_novel01	N	N	Y	N		GS_000261_gene_novel08	N	Y	N	N
GS_000173_gene_novel02	Y	N	Y	N		GS_000261_gene_novel11	N	Y	N	N
GS_000186_gene_novel22	N	Y	N	N		GS_000261_gene_novel12	Y	Y	N	N
GS_000186_gene_novel23	N	Y	N	N		GS_000261_gene_novel13	N	Y	N	N
GS_000186_gene_novel24	N	Y	N	N		GS_000266_gene_novel02	Y	N	Y	N
GS_000189	Y	N	Y	N		GS_000291_gene_novel07	N	Y	N	N
GS_000192_gene_novel01	N	Y	N	N		GS_000294_gene_novel08	N	Y	N	N
GS_000193_gene_novel02	Y	Y	Y	Y		GS_000304_gene_novel07	Y	Y	Y	Y
GS_000199_gene_novel05	Y	Y	Y	Y		GS_000304_gene_novel08	Y	N	N	N
GS_000200_gene_novel08	Y	Y	Y	N		GS_000305_gene_novel01	N	Y	N	N
GS_000201	N	Y	N	N		GS_000309_gene_novel10	N	N	Y	N
GS_000201_gene_novel01	N	Y	N	N		GS_000315_gene_novel01	Y	N	Y	N
GS_000201_gene_novel02	N	Y	N	N		GS_000315_gene_novel02	Y	N	Y	N
GS_000201_gene_novel03	N	Y	N	N		GS_000315_gene_novel03	Y	N	Y	N
GS_000201_gene_novel04	N	Y	Y	N		GS_000328	Y	N	N	N
GS_000201_gene_novel07	N	Y	Y	Y		GS_000328_gene_novel05	Y	N	N	N
GS_000206_gene_novel01	N	Y	N	N		GS_000328_gene_novel06	Y	N	N	N
GS_000215_gene_novel04	N	Y	Y	Y		GS_000328_gene_novel13	Y	N	N	N
GS_000221_gene_novel02	N	Y	Y	N		GS_000328_gene_novel16	Y	N	N	N
GS_000222_gene_novel09	N	Y	N	N		GS_000328_gene_novel18	Y	N	N	N
GS_000222_gene_novel11	N	Y	Y	Y		GS_000328_gene_novel21	Y	N	N	N
GS_000228_gene_novel06	N	N	Y	N		GS_000328_gene_novel22	Y	N	Y	N
GS_000235_gene_novel02	N	N	Y	N		GS_000336_gene_novel15	N	Y	Y	Y
GS_000235_gene_novel06	N	N	Y	N		GS_000338	Y	N	Y	N
GS_000235_gene_novel09	N	Y	Y	N		GS_000342_gene_novel02	N	Y	Y	N
GS_000235_gene_novel15	Y	N	N	N		GS_000342_gene_novel03	N	Y	Y	N
GS_000235_gene_novel16	Y	N	N	N		GS_000354_gene_novel01	Y	N	N	N
GS_000236_gene_novel02	Y	N	Y	N		GS_000354_gene_novel02	Y	N	N	N
GS_000249	N	N	Y	N		GS_000354_gene_novel04	N	N	Y	N
GS_000249_gene_novel01	N	Y	Y	N		GS_000354_gene_novel05	Y	N	N	N
GS_000249_gene_novel02	N	N	Y	N		GS_000354_gene_novel08	Y	N	N	N
GS_000252_gene_novel01	N	Y	N	N		GS_000354_gene_novel16	Y	N	Y	N
GS_000252_gene_novel02	N	Y	N	N		GS_000354_gene_novel21	Y	N	Y	N
GS_000253_gene_novel06	N	Y	N	N		GS_000354_gene_novel23	Y	Y	Y	N
GS_000254_gene_novel04	N	Y	N	N		GS_000354_gene_novel24	Y	Y	Y	N
GS_000254_gene_novel05	N	Y	N	N		GS_000365_gene_novel04	N	N	Y	N
GS_000254_gene_novel06	N	Y	N	N		GS_000365_gene_novel09	N	N	Y	N
GS_000254_gene_novel07	N	Y	N	N		GS_000365_gene_novel10	N	N	Y	N
GS_000254_gene_novel08	N	Y	N	N		GS_000368_gene_novel04	N	Y	N	N
GS_000261_gene_novel09	N	Y	N	N		GS_000377_gene_novel01	N	Y	N	N
GS_000261_gene_novel10	N	Y	N	N		GS_000377_gene_novel02	N	Y	N	N
GS_000261_gene_novel14	N	Y	Y	Y		GS_000377_gene_novel03	N	Y	N	N
GS_000261_gene_novel15	N	Y	Y	Y		GS_000377_gene_novel04	N	Y	N	N
GS_000263	Y	N	N	N		GS_000377_gene_novel05	N	Y	N	N
GS_000263_gene_novel02	Y	N	N	N		GS_000377_gene_novel06	N	Y	N	N
GS_000263_gene_novel03	Y	N	N	N		GS_000385_gene_novel54	Y	N	N	N
GS_000263_gene_novel04	Y	N	N	N		GS_000386_gene_novel03	Y	N	N	N
GS_000263_gene_novel05	Y	N	Y	N		GS_000405_gene_novel06	N	Y	N	N
GS_000266_gene_novel02	Y	N	Y	N		GS_000405_gene_novel07	N	Y	N	N
GS_000266_gene_novel03	Y	N	Y	N		GS_000405_gene_novel08	Y	Y	Y	Y
GS_000266_gene_novel04	N	Y	Y	N		GS_000408_gene_novel01	N	N	Y	N
GS_000270_gene_novel09	N	Y	Y	Y		GS_000408_gene_novel03	N	N	Y	N
GS_000286_gene_novel11	N	Y	N	N		GS_000408_gene_novel04	N	N	Y	N
GS_000290_gene_novel03	Y	Y	Y	Y		GS_000408_gene_novel05	N	N	Y	N
GS_000291_gene_novel11	N	Y	Y	Y		GS_000422_gene_novel01	N	Y	N	N
GS_000293_gene_novel01	N	Y	N	N		GS_000422_gene_novel04	N	Y	N	N
GS_000294_gene_novel07	N	Y	N	N		GS_000423_gene_novel01	N	Y	N	N
GS_000295_gene_novel02	Y	N	N	N		GS_000425_gene_novel13	N	Y	N	N
GS_000303_gene_novel04	N	Y	Y	Y		GS_000427_gene_novel06	N	Y	Y	N
GS_000304_gene_novel09	Y	N	N	N		GS_000432_gene_novel10	N	Y	Y	Y
GS_000305_gene_novel01	N	Y	N	N		GS_000439_gene_novel01	N	Y	N	N
GS_000305_gene_novel02	Y	Y	Y	N		GS_000439_gene_novel02	N	Y	N	N
GS_000308_gene_novel07	Y	Y	Y	Y		GS_000445_gene_novel04	N	Y	N	N
GS_000309_gene_novel14	Y	Y	Y	Y		GS_000449_gene_novel05	N	N	Y	N
GS_000315_gene_novel02	Y	N	Y	N		GS_000451_gene_novel02	N	Y	Y	N
GS_000328	Y	N	N	N		GS_000451_gene_novel04	N	Y	N	N
GS_000328_gene_novel06	Y	N	N	N		GS_000451_gene_novel05	N	Y	Y	N
GS_000328_gene_novel09	N	N	Y	N		GS_000451_gene_novel06	N	Y	N	N
GS_000328_gene_novel12	Y	N	N	N		GS_000451_gene_novel07	Y	Y	Y	N
GS_000328_gene_novel13	Y	N	N	N		GS_000463_gene_novel02	N	Y	N	N
GS_000328_gene_novel14	Y	N	N	N		GS_000463_gene_novel03	N	Y	N	N
GS_000328_gene_novel17	Y	N	N	N		GS_000465_gene_novel01	Y	N	Y	N
GS_000328_gene_novel21	Y	N	N	N		GS_000468_gene_novel12	Y	Y	N	N
GS_000328_gene_novel22	Y	N	Y	N		GS_000471_gene_novel01	N	Y	N	N
GS_000328_gene_novel23	Y	Y	Y	Y		GS_000471_gene_novel09	N	Y	N	N
GS_000328_gene_novel24	Y	Y	Y	Y		GS_000471_gene_novel12	N	Y	N	N
GS_000329_gene_novel11	N	Y	Y	N		GS_000471_gene_novel13	N	Y	N	N
GS_000331_gene_novel03	N	Y	N	N		GS_000471_gene_novel14	N	Y	N	N
GS_000331_gene_novel04	N	Y	N	N		GS_000471_gene_novel15	N	Y	Y	N
GS_000335_gene_novel09	N	Y	Y	Y		GS_000483_gene_novel04	N	Y	N	N
GS_000335_gene_novel10	N	Y	Y	Y		GS_000485_gene_novel03	Y	N	Y	N
GS_000335_gene_novel11	N	Y	Y	Y		GS_000489_gene_novel01	Y	N	Y	N
GS_000338	Y	N	Y	N		GS_000490_gene_novel02	N	N	Y	N
GS_000342_gene_novel01	N	Y	N	N		GS_000490_gene_novel03	N	N	Y	N
GS_000342_gene_novel02	N	Y	Y	N		GS_000494_gene_novel07	Y	N	N	N
GS_000346_gene_novel09	Y	Y	Y	Y		GS_000494_gene_novel11	N	Y	N	N
GS_000351_gene_novel12	Y	Y	Y	Y		GS_000494_gene_novel12	Y	Y	N	N
GS_000354_gene_novel01	Y	N	N	N		GS_000497	Y	Y	Y	N
GS_000354_gene_novel05	Y	N	N	N		GS_000499_gene_novel06	N	Y	N	N
GS_000354_gene_novel09	N	N	Y	N		GS_000500_gene_novel01	N	Y	Y	N
GS_000354_gene_novel15	Y	N	Y	N		GS_000511_gene_novel01	Y	Y	N	N
GS_000354_gene_novel17	N	N	Y	N		GS_000513	Y	N	Y	N
GS_000354_gene_novel18	Y	N	Y	N		GS_000513_gene_novel01	Y	N	N	N
GS_000354_gene_novel21	Y	N	Y	N		GS_000517_gene_novel01	N	Y	N	N
GS_000354_gene_novel22	Y	Y	Y	N		GS_000523_gene_novel02	Y	N	N	N
GS_000354_gene_novel24	Y	Y	Y	N		GS_000523_gene_novel19	N	N	Y	N
GS_000355_gene_novel01	Y	Y	Y	N		GS_000524	N	Y	N	N
GS_000368_gene_novel04	N	Y	N	N		GS_000524_gene_novel01	N	Y	N	N
GS_000368_gene_novel05	N	Y	N	N		GS_000524_gene_novel02	N	Y	N	N
GS_000368_gene_novel07	N	Y	N	N		GS_000524_gene_novel06	N	Y	N	N
GS_000368_gene_novel08	N	Y	N	N		GS_000524_gene_novel08	N	Y	N	N
GS_000368_gene_novel09	N	Y	N	N		GS_000524_gene_novel09	N	Y	N	N
GS_000370_gene_novel01	N	Y	Y	N		GS_000524_gene_novel11	N	Y	N	N
GS_000370_gene_novel02	N	Y	Y	Y		GS_000527_gene_novel08	Y	N	N	N
GS_000377_gene_novel02	N	Y	N	N		GS_000527_gene_novel16	Y	N	N	N
GS_000377_gene_novel03	N	Y	N	N		GS_000527_gene_novel17	Y	N	N	N
GS_000377_gene_novel06	N	Y	N	N		GS_000527_gene_novel20	Y	N	N	N
GS_000377_gene_novel07	Y	Y	Y	Y		GS_000527_gene_novel24	Y	N	N	N
GS_000382_gene_novel06	Y	N	Y	N		GS_000527_gene_novel25	Y	N	N	N
GS_000383_gene_novel02	N	N	Y	N		GS_000527_gene_novel31	Y	N	N	N
GS_000383_gene_novel06	N	Y	Y	Y		GS_000527_gene_novel37	Y	N	N	N
GS_000383_gene_novel07	Y	Y	Y	Y		GS_000527_gene_novel39	Y	N	N	N
GS_000384_gene_novel01	N	Y	N	N		GS_000527_gene_novel40	Y	N	N	N
GS_000385_gene_novel39	Y	Y	Y	Y		GS_000527_gene_novel51	Y	N	N	N
GS_000385_gene_novel54	Y	N	N	N		GS_000527_gene_novel52	Y	N	N	N
GS_000385_gene_novel55	Y	Y	N	N		GS_000527_gene_novel54	Y	N	N	N
GS_000386_gene_novel03	Y	N	N	N		GS_000527_gene_novel59	Y	N	N	N
GS_000386_gene_novel04	N	Y	N	N		GS_000527_gene_novel60	Y	N	N	N
GS_000387_gene_novel07	N	Y	Y	N		GS_000527_gene_novel62	Y	N	N	N
GS_000387_gene_novel12	Y	Y	Y	Y		GS_000527_gene_novel64	Y	N	Y	N
GS_000387_gene_novel17	N	Y	N	N		GS_000527_gene_novel65	Y	N	N	N
GS_000401_gene_novel04	N	Y	Y	Y		GS_000527_gene_novel68	Y	N	N	N
GS_000408_gene_novel05	N	N	Y	N		GS_000527_gene_novel69	Y	N	N	N
GS_000409_gene_novel14	N	N	Y	N		GS_000527_gene_novel70	Y	N	N	N
GS_000411_gene_novel01	N	Y	N	N		GS_000527_gene_novel73	Y	N	N	N
GS_000420_gene_novel04	Y	N	N	N		GS_000527_gene_novel74	Y	N	N	N
GS_000422_gene_novel02	N	Y	N	N		GS_000527_gene_novel75	Y	N	N	N
GS_000423_gene_novel01	N	Y	N	N		GS_000527_gene_novel77	Y	N	N	N
GS_000423_gene_novel02	N	Y	N	N		GS_000527_gene_novel78	Y	N	Y	N
GS_000424_gene_novel33	Y	N	N	N		GS_000527_gene_novel79	Y	N	N	N
GS_000425_gene_novel12	N	Y	N	N		GS_000527_gene_novel81	Y	N	Y	N
GS_000425_gene_novel14	N	Y	N	N		GS_000527_gene_novel82	Y	N	N	N
GS_000428_gene_novel01	Y	Y	Y	Y		GS_000527_gene_novel83	Y	N	N	N
GS_000432_gene_novel07	N	Y	N	N		GS_000527_gene_novel84	Y	N	N	N
GS_000439_gene_novel01	N	Y	N	N		GS_000527_gene_novel86	Y	N	N	N
GS_000439_gene_novel03	N	Y	N	N		GS_000527_gene_novel91	Y	N	N	N
GS_000439_gene_novel04	N	Y	N	N		GS_000530_gene_novel05	N	Y	N	N
GS_000441_gene_novel01	N	N	Y	N		GS_000530_gene_novel11	Y	Y	N	N
GS_000442_gene_novel10	N	Y	N	N		GS_000530_gene_novel18	N	Y	N	N
GS_000442_gene_novel11	N	Y	Y	N		GS_000535_gene_novel10	N	Y	N	N
GS_000444_gene_novel10	Y	Y	Y	Y		GS_000539	Y	N	Y	N
GS_000444_gene_novel11	N	Y	Y	Y		GS_000539_gene_novel02	N	N	Y	N
GS_000445_gene_novel05	N	Y	Y	Y		GS_000549_gene_novel05	N	Y	Y	Y
GS_000447_gene_novel02	N	N	Y	N		GS_000556_gene_novel04	N	Y	N	N
GS_000447_gene_novel03	N	Y	Y	Y		GS_000561	Y	N	N	N
GS_000449_gene_novel06	Y	Y	Y	Y		GS_000573_gene_novel04	Y	Y	Y	Y
GS_000451_gene_novel03	N	Y	Y	N		GS_000579_gene_novel03	Y	Y	Y	Y
GS_000451_gene_novel04	N	Y	N	N		GS_000581_gene_novel01	N	Y	N	N
GS_000451_gene_novel08	N	Y	N	N		GS_000587_gene_novel14	N	Y	Y	N
GS_000451_gene_novel09	Y	Y	Y	N		GS_000592_gene_novel09	Y	N	Y	N
GS_000453_gene_novel04	Y	Y	Y	Y		GS_000592_gene_novel11	Y	N	N	N
GS_000456_gene_novel07	Y	N	N	N		GS_000592_gene_novel12	Y	N	Y	N
GS_000457_gene_novel06	N	Y	Y	Y		GS_000594	Y	N	N	N
GS_000457_gene_novel07	Y	Y	Y	Y		GS_000594_gene_novel01	Y	N	N	N
GS_000462_gene_novel10	N	Y	N	N		GS_000595_gene_novel01	Y	N	Y	N
GS_000462_gene_novel11	N	Y	N	N		GS_000604_gene_novel13	N	Y	Y	Y
GS_000463_gene_novel04	N	Y	Y	N		GS_000604_gene_novel14	N	Y	Y	N
GS_000465_gene_novel02	N	N	Y	N		GS_000610_gene_novel14	N	Y	N	N
GS_000467_gene_novel05	Y	Y	Y	Y		GS_000610_gene_novel15	N	Y	N	N
GS_000468_gene_novel14	Y	Y	N	N		GS_000618_gene_novel08	N	Y	N	N
GS_000468_gene_novel39	N	N	Y	N		GS_000633_gene_novel03	Y	Y	Y	Y
GS_000469_gene_novel02	N	Y	N	N		GS_000634_gene_novel14	N	N	Y	N
GS_000469_gene_novel03	N	Y	N	N		GS_000637_gene_novel05	N	Y	Y	N
GS_000471_gene_novel10	Y	Y	Y	Y		GS_000642_gene_novel03	N	N	Y	N
GS_000471_gene_novel11	N	Y	Y	N		GS_000642_gene_novel04	N	Y	N	N
GS_000471_gene_novel13	N	Y	N	N		GS_000642_gene_novel05	N	Y	N	N
GS_000471_gene_novel15	N	Y	Y	N		GS_000642_gene_novel06	N	Y	N	N
GS_000471_gene_novel16	N	Y	Y	Y		GS_000649_gene_novel04	N	N	Y	N
GS_000471_gene_novel17	Y	Y	Y	Y		GS_000651	Y	Y	N	N
GS_000471_gene_novel18	N	Y	Y	Y		GS_000651_gene_novel01	Y	Y	N	N
GS_000471_gene_novel19	Y	Y	Y	Y		GS_000651_gene_novel03	Y	Y	N	N
GS_000473_gene_novel02	N	Y	Y	N		GS_000654_gene_novel06	Y	N	N	N
GS_000483_gene_novel04	N	Y	N	N		GS_000659_gene_novel03	N	Y	N	N
GS_000483_gene_novel07	Y	Y	Y	Y		GS_000659_gene_novel04	N	Y	Y	N
GS_000485_gene_novel01	N	N	Y	N		GS_000661_gene_novel01	N	Y	N	N
GS_000485_gene_novel02	Y	N	Y	N		GS_000661_gene_novel04	N	Y	N	N
GS_000490_gene_novel02	N	N	Y	N		GS_000661_gene_novel05	N	Y	N	N
GS_000494_gene_novel09	N	Y	N	N		GS_000661_gene_novel06	N	Y	N	N
GS_000494_gene_novel10	N	Y	N	N		GS_000662_gene_novel06	N	N	Y	N
GS_000496_gene_novel01	N	N	Y	N		GS_000668_gene_novel01	N	Y	N	N
GS_000497	Y	Y	Y	N		GS_000668_gene_novel02	N	Y	N	N
GS_000499_gene_novel10	N	Y	N	N		GS_000675_gene_novel03	N	Y	N	N
GS_000503_gene_novel02	N	N	Y	N		GS_000678_gene_novel01	N	N	Y	N
GS_000505_gene_novel01	N	Y	Y	Y		GS_000678_gene_novel02	Y	N	N	N
GS_000505_gene_novel06	N	Y	Y	N		GS_000680_gene_novel04	Y	N	N	N
GS_000505_gene_novel07	N	Y	Y	Y		GS_000687_gene_novel01	N	Y	N	N
GS_000509_gene_novel05	Y	Y	Y	Y		GS_000687_gene_novel02	N	Y	N	N
GS_000513	Y	N	Y	N		GS_000693_gene_novel03	N	Y	N	N
GS_000517_gene_novel01	N	Y	N	N		GS_000701_gene_novel02	N	Y	N	N
GS_000523_gene_novel15	N	N	Y	N		GS_000701_gene_novel03	N	Y	Y	N
GS_000523_gene_novel16	Y	N	N	N		GS_000702_gene_novel01	N	N	Y	N
GS_000524	N	Y	N	N		GS_000702_gene_novel02	N	Y	Y	N
GS_000524_gene_novel01	N	Y	N	N		GS_000703_gene_novel01	N	Y	N	N
GS_000524_gene_novel03	N	Y	N	N		GS_000715_gene_novel04	N	Y	N	N
GS_000524_gene_novel04	N	Y	N	N		GS_000715_gene_novel05	N	Y	N	N
GS_000524_gene_novel05	N	Y	N	N		GS_000715_gene_novel06	N	Y	N	N
GS_000524_gene_novel07	N	Y	N	N		GS_000718	N	Y	N	N
GS_000524_gene_novel10	N	Y	N	N		GS_000724	Y	N	N	N
GS_000524_gene_novel12	N	Y	N	N		GS_000724_gene_novel01	Y	N	N	N
GS_000525_gene_novel06	Y	Y	Y	Y		GS_000724_gene_novel03	Y	N	N	N
GS_000526	Y	N	N	N		GS_000724_gene_novel10	Y	N	N	N
GS_000526_gene_novel01	Y	N	Y	N		GS_000724_gene_novel11	Y	N	N	N
GS_000527_gene_novel08	Y	N	N	N		GS_000724_gene_novel13	Y	N	N	N
GS_000527_gene_novel13	N	Y	Y	N		GS_000724_gene_novel21	Y	N	N	N
GS_000527_gene_novel15	Y	N	N	N		GS_000724_gene_novel22	Y	N	N	N
GS_000527_gene_novel19	Y	N	N	N		GS_000727_gene_novel03	N	Y	N	N
GS_000527_gene_novel20	Y	N	N	N		GS_000727_gene_novel07	N	Y	N	N
GS_000527_gene_novel21	Y	N	N	N		GS_000742	N	Y	N	N
GS_000527_gene_novel22	Y	N	N	N		GS_000745_gene_novel02	Y	N	N	N
GS_000527_gene_novel23	Y	N	N	N		GS_000745_gene_novel08	N	N	Y	N
GS_000527_gene_novel26	Y	N	N	N		GS_000745_gene_novel09	Y	N	N	N
GS_000527_gene_novel29	Y	N	N	N		GS_000745_gene_novel12	Y	N	N	N
GS_000527_gene_novel30	Y	N	N	N		GS_000745_gene_novel14	N	Y	Y	N
GS_000527_gene_novel33	Y	N	N	N		GS_000757_gene_novel01	N	Y	Y	N
GS_000527_gene_novel34	Y	N	N	N		GS_000757_gene_novel03	N	Y	N	N
GS_000527_gene_novel35	Y	N	N	N		GS_000757_gene_novel04	N	N	Y	N
GS_000527_gene_novel36	Y	N	N	N		GS_000757_gene_novel05	N	N	Y	Y
GS_000527_gene_novel38	Y	N	N	N		GS_000757_gene_novel06	Y	Y	Y	N
GS_000527_gene_novel41	Y	N	N	N		GS_000759_gene_novel02	N	N	Y	N
GS_000527_gene_novel42	Y	N	Y	N		GS_000763_gene_novel05	N	N	Y	N
GS_000527_gene_novel43	Y	N	N	N		GS_000771_gene_novel09	N	Y	N	N
GS_000527_gene_novel44	Y	N	N	N		GS_000775_gene_novel02	Y	N	N	N
GS_000527_gene_novel45	Y	N	N	N		GS_000779_gene_novel01	Y	Y	N	N
GS_000527_gene_novel46	Y	N	N	N		GS_000784_gene_novel02	Y	Y	Y	Y
GS_000527_gene_novel47	Y	N	N	N		GS_000797_gene_novel06	N	Y	Y	Y
GS_000527_gene_novel50	Y	N	N	N		GS_000801_gene_novel07	N	Y	Y	N
GS_000527_gene_novel53	Y	N	N	N		GS_000802_gene_novel05	N	Y	N	N
GS_000527_gene_novel54	Y	N	N	N		GS_000812_gene_novel01	Y	N	Y	N
GS_000527_gene_novel55	Y	N	N	N		GS_000818_gene_novel01	N	Y	N	N
GS_000527_gene_novel56	Y	N	N	N		GS_000818_gene_novel03	N	Y	N	N
GS_000527_gene_novel57	Y	N	N	N		GS_000818_gene_novel04	N	Y	N	N
GS_000527_gene_novel58	Y	N	N	N		GS_000818_gene_novel05	N	Y	Y	N
GS_000527_gene_novel63	Y	N	N	N		GS_000818_gene_novel06	N	Y	N	N
GS_000527_gene_novel64	Y	N	Y	N		GS_000831_gene_novel01	Y	N	N	N
GS_000527_gene_novel65	Y	N	N	N		GS_000831_gene_novel04	Y	N	N	N
GS_000527_gene_novel66	Y	N	N	N		GS_000831_gene_novel06	Y	N	N	N
GS_000527_gene_novel67	Y	N	N	N		GS_000831_gene_novel07	Y	N	N	N
GS_000527_gene_novel68	Y	N	N	N		GS_000838_gene_novel01	N	Y	Y	Y
GS_000527_gene_novel71	Y	N	Y	N		GS_000844_gene_novel02	N	N	Y	N
GS_000527_gene_novel72	Y	N	Y	N		GS_000848_gene_novel06	N	Y	N	N
GS_000527_gene_novel74	Y	N	N	N		GS_000848_gene_novel21	N	Y	N	N
GS_000527_gene_novel75	Y	N	N	N		GS_000848_gene_novel26	N	Y	N	N
GS_000527_gene_novel76	Y	N	N	N		GS_000861_gene_novel01	Y	N	N	N
GS_000527_gene_novel79	Y	N	N	N		GS_000861_gene_novel02	N	N	Y	N
GS_000527_gene_novel80	Y	N	N	N		GS_000862_gene_novel01	N	Y	Y	N
GS_000527_gene_novel82	Y	N	N	N		GS_000863	Y	N	N	N
GS_000527_gene_novel84	Y	N	N	N		GS_000863_gene_novel01	Y	N	N	N
GS_000527_gene_novel85	Y	N	Y	N		GS_000865_gene_novel03	N	Y	N	N
GS_000527_gene_novel86	Y	N	N	N		GS_000865_gene_novel04	N	Y	N	N
GS_000527_gene_novel87	Y	N	N	N		GS_000866_gene_novel01	N	Y	N	N
GS_000527_gene_novel88	Y	N	Y	N		GS_000866_gene_novel03	N	Y	N	N
GS_000527_gene_novel89	Y	N	Y	N		GS_000866_gene_novel05	N	Y	N	N
GS_000527_gene_novel90	Y	N	N	N		GS_000868_gene_novel01	N	Y	N	N
GS_000527_gene_novel91	Y	N	N	N		GS_000870_gene_novel11	N	Y	N	N
GS_000527_gene_novel92	Y	N	N	N		GS_000870_gene_novel13	N	Y	N	N
GS_000527_gene_novel93	Y	Y	Y	Y		GS_000870_gene_novel14	N	Y	N	N
GS_000527_gene_novel94	Y	Y	Y	Y		GS_000870_gene_novel17	N	Y	N	N
GS_000529_gene_novel03	N	N	Y	N		GS_000875_gene_novel01	Y	N	N	N
GS_000530_gene_novel02	N	Y	Y	Y		GS_000885_gene_novel03	Y	N	N	N
GS_000530_gene_novel05	N	Y	N	N		GS_000888_gene_novel04	N	N	Y	N
GS_000530_gene_novel07	N	Y	N	N		GS_000890_gene_novel01	Y	N	N	N
GS_000530_gene_novel15	N	Y	N	N		GS_000894_gene_novel11	Y	N	Y	N
GS_000530_gene_novel16	Y	Y	Y	N		GS_000896_gene_novel03	Y	Y	N	N
GS_000530_gene_novel17	N	Y	N	N		GS_000897	Y	N	N	N
GS_000535_gene_novel09	N	Y	N	N		GS_000917_gene_novel01	N	Y	Y	Y
GS_000539	Y	N	Y	N		GS_000918_gene_novel01	N	Y	N	N
GS_000539_gene_novel01	N	N	Y	N		GS_000918_gene_novel03	N	Y	N	N
GS_000544_gene_novel03	Y	Y	Y	Y		GS_000919_gene_novel01	Y	N	N	N
GS_000557_gene_novel02	N	Y	N	N		GS_000922_gene_novel01	N	Y	N	N
GS_000559_gene_novel09	N	Y	N	N		GS_000931_gene_novel03	Y	Y	N	N
GS_000560_gene_novel01	N	N	Y	N		GS_000932_gene_novel10	Y	N	N	N
GS_000561	Y	N	N	N		GS_000937_gene_novel07	N	Y	Y	Y
GS_000564_gene_novel02	N	Y	N	N		GS_000937_gene_novel09	N	N	Y	N
GS_000564_gene_novel07	N	Y	N	N		GS_000940_gene_novel09	Y	N	N	N
GS_000569_gene_novel01	Y	N	N	N		GS_000941_gene_novel07	N	Y	N	N
GS_000573	Y	N	N	N		GS_000941_gene_novel12	Y	N	N	N
GS_000573_gene_novel03	Y	N	N	N		GS_000941_gene_novel15	Y	Y	Y	Y
GS_000573_gene_novel04	Y	Y	Y	Y		GS_000957_gene_novel07	Y	N	N	N
GS_000575	Y	N	N	N		GS_000957_gene_novel12	N	Y	Y	N
GS_000581	N	Y	N	N		GS_000957_gene_novel13	N	Y	Y	N
GS_000581_gene_novel01	N	Y	N	N		GS_000958_gene_novel25	Y	N	N	N
GS_000586_gene_novel08	Y	Y	Y	Y		GS_000959_gene_novel01	N	Y	N	N
GS_000587_gene_novel11	N	Y	N	N		GS_000964_gene_novel01	N	Y	N	N
GS_000587_gene_novel12	N	Y	N	N		GS_000964_gene_novel03	N	Y	N	N
GS_000587_gene_novel13	N	Y	N	N		GS_000964_gene_novel05	N	Y	Y	N
GS_000587_gene_novel15	Y	Y	Y	N		GS_000965_gene_novel02	N	Y	N	N
GS_000587_gene_novel16	Y	Y	Y	Y		GS_000965_gene_novel03	N	Y	Y	Y
GS_000591	Y	N	N	N		GS_000967_gene_novel21	N	N	Y	N
GS_000592_gene_novel04	Y	N	N	N		GS_000974	Y	N	N	N
GS_000592_gene_novel05	Y	N	N	N		GS_000974_gene_novel01	Y	N	N	N
GS_000592_gene_novel10	Y	N	N	N		GS_000974_gene_novel02	Y	N	N	N
GS_000592_gene_novel11	Y	N	N	N		GS_000974_gene_novel03	Y	N	Y	N
GS_000592_gene_novel12	Y	N	Y	N		GS_000975_gene_novel01	N	Y	N	N
GS_000594	Y	N	N	N		GS_000986_gene_novel25	N	Y	N	N
GS_000594_gene_novel01	Y	N	N	N		GS_000986_gene_novel27	Y	Y	Y	Y
GS_000596_gene_novel07	Y	Y	N	N		GS_000987_gene_novel05	N	N	Y	N
GS_000604_gene_novel13	N	Y	Y	Y		GS_000988	Y	N	Y	N
GS_000604_gene_novel14	N	Y	Y	N		GS_000993_gene_novel03	N	Y	N	N
GS_000604_gene_novel15	N	Y	Y	Y		GS_000993_gene_novel04	N	Y	N	N
GS_000604_gene_novel16	Y	Y	Y	Y		GS_000993_gene_novel06	N	Y	N	N
GS_000608_gene_novel01	Y	N	N	N		GS_000993_gene_novel07	N	Y	N	N
GS_000609_gene_novel01	N	Y	Y	Y		GS_000994_gene_novel04	N	N	Y	N
GS_000610_gene_novel12	N	Y	N	N		GS_000997_gene_novel23	N	Y	N	N
GS_000610_gene_novel13	N	Y	N	N		GS_000997_gene_novel25	N	Y	Y	N
GS_000612_gene_novel01	N	Y	Y	N		GS_001002_gene_novel03	N	Y	N	N
GS_000612_gene_novel02	Y	Y	Y	N		GS_001006_gene_novel05	Y	N	N	N
GS_000618_gene_novel08	N	Y	N	N		GS_001023_gene_novel03	N	N	Y	N
GS_000623.2_gene_novel02	N	Y	Y	Y		GS_001023_gene_novel05	N	N	Y	N
GS_000629_gene_novel01	Y	Y	N	N		GS_001023_gene_novel15	N	Y	Y	N
GS_000634_gene_novel13	Y	N	Y	N		GS_001024_gene_novel03	N	Y	Y	Y
GS_000637_gene_novel06	Y	Y	Y	Y		GS_001024_gene_novel07	N	Y	Y	Y
GS_000642_gene_novel07	Y	Y	Y	Y		GS_001024_gene_novel08	N	Y	Y	Y
GS_000643_gene_novel01	N	N	Y	N		GS_001025_gene_novel02	N	Y	N	N
GS_000651	Y	Y	N	N		GS_001028_gene_novel01	N	N	Y	N
GS_000651_gene_novel01	Y	Y	N	N		GS_001029_gene_novel07	N	Y	N	N
GS_000651_gene_novel02	Y	Y	N	N		GS_001038_gene_novel09	N	Y	N	N
GS_000651_gene_novel04	Y	Y	N	N		GS_001038_gene_novel10	N	Y	N	N
GS_000651_gene_novel05	Y	Y	N	N		GS_001038_gene_novel15	N	Y	N	N
GS_000659_gene_novel03	N	Y	N	N		GS_001038_gene_novel19	N	Y	N	N
GS_000659_gene_novel05	N	Y	Y	Y		GS_001038_gene_novel21	N	Y	N	N
GS_000661_gene_novel05	N	Y	N	N		GS_001038_gene_novel25	N	Y	N	N
GS_000661_gene_novel11	N	Y	N	N		GS_001038_gene_novel27	N	Y	N	N
GS_000668_gene_novel01	N	Y	N	N		GS_001040_gene_novel07	N	Y	N	N
GS_000671_gene_novel04	N	Y	Y	Y		GS_001043_gene_novel08	N	Y	Y	N
GS_000674_gene_novel01	N	Y	N	N		GS_001058_gene_novel01	Y	N	N	N
GS_000675_gene_novel01	N	Y	N	N		GS_001059_gene_novel01	N	Y	N	N
GS_000675_gene_novel02	N	Y	N	N		GS_001059_gene_novel03	N	Y	N	N
GS_000675_gene_novel03	N	Y	N	N		GS_001059_gene_novel04	N	Y	N	N
GS_000678_gene_novel02	Y	N	N	N		GS_001059_gene_novel05	N	Y	N	N
GS_000680_gene_novel02	N	N	Y	N		GS_001067_gene_novel11	Y	Y	Y	N
GS_000687_gene_novel01	N	Y	N	N		GS_001067_gene_novel12	N	Y	N	N
GS_000693_gene_novel03	N	Y	N	N		GS_001072_gene_novel09	N	Y	N	N
GS_000693_gene_novel04	N	Y	N	N		GS_001076	Y	N	N	N
GS_000701_gene_novel01	N	N	Y	N		GS_001084_gene_novel04	N	N	Y	N
GS_000701_gene_novel02	N	Y	N	N		GS_001085_gene_novel07	N	N	Y	N
GS_000702_gene_novel01	N	N	Y	N		GS_001085_gene_novel08	N	N	Y	N
GS_000703	N	Y	N	N		GS_001085_gene_novel20	N	Y	Y	N
GS_000703_gene_novel02	N	Y	N	N		GS_001085_gene_novel21	N	Y	Y	N
GS_000703_gene_novel03	N	Y	N	N		GS_001085_gene_novel22	N	Y	Y	N
GS_000709_gene_novel01	N	Y	Y	N		GS_001085_gene_novel24	N	Y	Y	N
GS_000709_gene_novel03	Y	N	Y	N		GS_001085_gene_novel25	N	Y	Y	N
GS_000709_gene_novel04	Y	Y	Y	Y		GS_001085_gene_novel26	N	Y	Y	N
GS_000709_gene_novel29	N	N	Y	N		GS_001090_gene_novel13	N	N	Y	N
GS_000709_gene_novel30	N	Y	Y	Y		GS_001090_gene_novel31	N	Y	N	N
GS_000709_gene_novel31	Y	Y	Y	Y		GS_001090_gene_novel32	N	Y	Y	Y
GS_000710_gene_novel01	N	Y	N	N		GS_001094	Y	N	N	N
GS_000715_gene_novel07	N	Y	N	N		GS_001094_gene_novel02	Y	N	N	N
GS_000715_gene_novel08	N	Y	Y	N		GS_001110_gene_novel07	N	N	Y	N
GS_000718_gene_novel01	Y	Y	N	N		GS_001112_gene_novel08	N	Y	N	N
GS_000719_gene_novel02	Y	N	N	N		GS_001123_gene_novel09	N	Y	N	N
GS_000721_gene_novel07	Y	N	N	N		GS_001129_gene_novel01	Y	N	Y	Y
GS_000721_gene_novel10	Y	N	N	N		GS_001132_gene_novel10	N	N	Y	N
GS_000724	Y	N	N	N		GS_001136	Y	N	N	N
GS_000724_gene_novel01	Y	N	N	N		GS_001136_gene_novel01	N	N	Y	N
GS_000724_gene_novel02	Y	N	N	N		GS_001137_gene_novel04	Y	N	N	N
GS_000724_gene_novel03	Y	N	N	N		GS_001137_gene_novel07	Y	N	Y	N
GS_000724_gene_novel04	Y	N	Y	N		GS_001137_gene_novel09	Y	N	N	N
GS_000724_gene_novel05	Y	N	N	N		GS_001138_gene_novel05	Y	N	N	N
GS_000724_gene_novel06	Y	N	N	N		GS_001139_gene_novel01	N	N	Y	N
GS_000724_gene_novel07	Y	N	Y	N		GS_001150_gene_novel02	Y	N	N	N
GS_000724_gene_novel08	Y	N	Y	N		GS_001151	N	Y	N	N
GS_000724_gene_novel09	Y	N	N	N		GS_001151_gene_novel01	N	Y	N	N
GS_000724_gene_novel10	Y	N	N	N		GS_001151_gene_novel02	N	Y	N	N
GS_000724_gene_novel11	Y	N	N	N		GS_001151_gene_novel04	N	Y	N	N
GS_000724_gene_novel12	Y	N	N	N		GS_001151_gene_novel05	N	Y	N	N
GS_000724_gene_novel14	Y	N	N	N		GS_001155_gene_novel02	N	Y	Y	Y
GS_000724_gene_novel15	Y	N	N	N		GS_001156_gene_novel05	N	N	Y	Y
GS_000724_gene_novel16	Y	N	N	N		GS_001160_gene_novel02	N	Y	N	N
GS_000724_gene_novel17	Y	N	N	N		GS_001160_gene_novel04	N	Y	N	N
GS_000724_gene_novel18	Y	N	N	N		GS_001160_gene_novel06	N	Y	N	N
GS_000724_gene_novel19	Y	N	N	N		GS_001160_gene_novel10	N	Y	Y	N
GS_000724_gene_novel20	Y	N	N	N		GS_001160_gene_novel11	N	Y	Y	Y
GS_000724_gene_novel22	Y	N	N	N		GS_001182_gene_novel01	N	N	Y	N
GS_000724_gene_novel23	Y	N	N	N		GS_001182_gene_novel02	N	N	Y	N
GS_000724_gene_novel24	Y	N	N	N		GS_001188_gene_novel01	N	Y	N	N
GS_000724_gene_novel25	Y	Y	Y	N		GS_001192_gene_novel02	Y	N	N	N
GS_000727_gene_novel04	N	Y	N	N		GS_001193_gene_novel03	Y	Y	Y	N
GS_000740_gene_novel05	Y	Y	Y	Y		GS_001202_gene_novel01	Y	N	N	N
GS_000742	N	Y	N	N		GS_001202_gene_novel02	Y	N	N	N
GS_000745_gene_novel02	Y	N	N	N		GS_001213_gene_novel01	Y	N	N	N
GS_000745_gene_novel09	Y	N	N	N		GS_001216_gene_novel43	Y	N	N	N
GS_000745_gene_novel10	N	N	Y	N		GS_001217_gene_novel01	N	Y	N	N
GS_000745_gene_novel12	Y	N	N	N		GS_001217_gene_novel02	N	Y	N	N
GS_000745_gene_novel13	Y	Y	Y	N		GS_001217_gene_novel03	N	Y	N	N
GS_000745_gene_novel15	N	Y	Y	N		GS_001217_gene_novel04	N	Y	N	N
GS_000745_gene_novel16	N	Y	N	N		GS_001217_gene_novel06	N	Y	N	N
GS_000745_gene_novel17	N	Y	N	N		GS_001217_gene_novel07	N	Y	N	N
GS_000745_gene_novel18	Y	Y	Y	N		GS_001217_gene_novel09	N	Y	N	N
GS_000756_gene_novel10	N	N	Y	N		GS_001217_gene_novel11	N	Y	N	N
GS_000761_gene_novel03	N	Y	N	N		GS_001217_gene_novel12	N	Y	N	N
GS_000761_gene_novel04	Y	Y	Y	Y		GS_001217_gene_novel13	N	Y	N	N
GS_000763_gene_novel03	Y	Y	N	N		GS_001217_gene_novel17	N	Y	N	N
GS_000764_gene_novel02	Y	Y	Y	Y		GS_001217_gene_novel18	N	Y	N	N
GS_000769_gene_novel05	N	Y	Y	Y		GS_001217_gene_novel21	N	Y	N	N
GS_000775_gene_novel03	N	Y	Y	N		GS_001217_gene_novel22	N	Y	N	N
GS_000776_gene_novel06	Y	Y	Y	Y		GS_001217_gene_novel23	N	Y	N	N
GS_000778_gene_novel02	N	Y	Y	Y		GS_001217_gene_novel24	N	Y	N	N
GS_000781_gene_novel02	Y	N	Y	N		GS_001217_gene_novel25	N	Y	N	N
GS_000790_gene_novel05	N	Y	N	N		GS_001218_gene_novel01	N	Y	N	N
GS_000790_gene_novel06	Y	Y	Y	Y		GS_001231_gene_novel08	Y	N	N	N
GS_000792_gene_novel07	Y	N	N	N		GS_001234_gene_novel01	N	Y	N	N
GS_000794_gene_novel17	N	Y	N	N		GS_001234_gene_novel02	N	Y	N	N
GS_000794_gene_novel20	N	Y	N	N		GS_001234_gene_novel03	N	Y	N	N
GS_000794_gene_novel32	N	Y	N	N		GS_001234_gene_novel05	N	Y	N	N
GS_000794_gene_novel33	N	Y	Y	N		GS_001259_gene_novel07	Y	N	N	N
GS_000797_gene_novel03	Y	Y	Y	N		GS_001259_gene_novel08	Y	N	N	N
GS_000797_gene_novel05	Y	Y	Y	Y		GS_001265_gene_novel02	N	N	Y	N
GS_000797_gene_novel07	Y	Y	Y	Y		GS_001265_gene_novel06	N	N	Y	N
GS_000797_gene_novel08	Y	Y	Y	Y		GS_001265_gene_novel10	N	N	Y	N
GS_000797_gene_novel12	Y	Y	Y	Y		GS_001265_gene_novel11	N	N	Y	N
GS_000798_gene_novel02	N	Y	Y	Y		GS_001265_gene_novel18	N	N	Y	N
GS_000812_gene_novel01	Y	N	Y	N		GS_001265_gene_novel20	N	Y	Y	N
GS_000818_gene_novel02	N	Y	N	N		GS_001265_gene_novel21	N	Y	Y	N
GS_000818_gene_novel07	N	Y	N	N		GS_001270_gene_novel02	N	Y	N	N
GS_000821_gene_novel06	N	Y	Y	Y		GS_001297_gene_novel02	N	Y	Y	Y
GS_000831_gene_novel01	Y	N	N	N		GS_001297_gene_novel03	N	Y	Y	Y
GS_000831_gene_novel02	Y	N	N	N		GS_001297_gene_novel05	N	Y	Y	Y
GS_000831_gene_novel03	Y	N	N	N		GS_001297_gene_novel06	N	Y	Y	Y
GS_000831_gene_novel06	Y	N	N	N		GS_001297_gene_novel07	N	Y	Y	Y
GS_000831_gene_novel08	Y	N	Y	N		GS_001297_gene_novel08	N	Y	Y	Y
GS_000831_gene_novel09	Y	N	Y	N		GS_001297_gene_novel09	N	Y	Y	Y
GS_000834_gene_novel02	Y	Y	N	N		GS_001297_gene_novel10	N	Y	Y	Y
GS_000844	Y	N	N	N		GS_001297_gene_novel25	N	Y	N	N
GS_000844_gene_novel01	N	N	Y	N		GS_001299_gene_novel01	N	Y	N	N
GS_000848_gene_novel11	N	Y	N	N		GS_001304_gene_novel03	N	Y	N	N
GS_000848_gene_novel12	N	Y	N	N		GS_001305_gene_novel01	Y	N	N	N
GS_000848_gene_novel15	N	Y	N	N		GS_001305_gene_novel02	Y	N	N	N
GS_000855_gene_novel01	N	N	Y	N		GS_001305_gene_novel03	Y	N	N	N
GS_000861_gene_novel04	Y	N	Y	N		GS_001322_gene_novel01	N	Y	N	N
GS_000861_gene_novel05	N	Y	Y	Y		GS_001336_gene_novel06	N	Y	N	N
GS_000861_gene_novel06	Y	Y	Y	Y		GS_001336_gene_novel12	N	Y	N	N
GS_000863	Y	N	N	N		GS_001336_gene_novel16	N	N	Y	N
GS_000864_gene_novel03	Y	Y	Y	Y		GS_001338_gene_novel11	N	N	Y	N
GS_000865_gene_novel05	N	Y	Y	Y		GS_001340_gene_novel02	N	Y	Y	Y
GS_000866_gene_novel01	N	Y	N	N		GS_001340_gene_novel05	Y	Y	Y	N
GS_000866_gene_novel02	N	Y	N	N		GS_001352	N	N	Y	N
GS_000866_gene_novel03	N	Y	N	N		GS_001352_gene_novel02	N	N	Y	N
GS_000866_gene_novel04	N	Y	N	N		GS_001352_gene_novel04	N	N	Y	N
GS_000866_gene_novel07	Y	Y	Y	Y		GS_001355	Y	N	N	N
GS_000867_gene_novel03	Y	Y	Y	Y		GS_001357_gene_novel01	N	Y	N	N
GS_000870_gene_novel10	N	Y	N	N		GS_001357_gene_novel03	N	Y	Y	N
GS_000870_gene_novel11	N	Y	N	N		GS_001361_gene_novel03	N	N	Y	N
GS_000870_gene_novel12	N	Y	N	N		GS_001364_gene_novel01	N	Y	N	N
GS_000870_gene_novel15	N	Y	N	N		GS_001364_gene_novel02	N	Y	N	N
GS_000870_gene_novel16	N	Y	N	N		GS_001365	N	Y	N	N
GS_000871_gene_novel13	N	Y	N	N		GS_001372_gene_novel03	N	Y	N	N
GS_000874_gene_novel01	Y	N	Y	N		GS_001372_gene_novel04	N	Y	N	N
GS_000880_gene_novel01	Y	N	N	N		GS_001372_gene_novel05	N	Y	N	N
GS_000881_gene_novel01	Y	N	N	N		GS_001372_gene_novel09	N	Y	N	N
GS_000882_gene_novel10	N	Y	N	N		GS_001372_gene_novel11	N	Y	Y	N
GS_000886_gene_novel07	Y	Y	Y	N		GS_001383_gene_novel03	Y	N	N	N
GS_000888_gene_novel04	N	N	Y	N		GS_001384_gene_novel03	N	Y	Y	N
GS_000890_gene_novel01	Y	N	N	N		GS_001384_gene_novel06	Y	N	N	N
GS_000897	Y	N	N	N		GS_001394_gene_novel01	N	Y	N	N
GS_000897_gene_novel01	Y	Y	N	N		GS_001395_gene_novel01	N	Y	N	N
GS_000897_gene_novel02	N	N	Y	Y		GS_001395_gene_novel02	N	Y	N	N
GS_000897_gene_novel03	Y	N	Y	N		GS_001395_gene_novel03	N	Y	N	N
GS_000909_gene_novel03	N	Y	N	N		GS_001395_gene_novel05	N	Y	N	N
GS_000910_gene_novel04	Y	N	N	N		GS_001395_gene_novel06	N	Y	N	N
GS_000910_gene_novel07	Y	Y	Y	Y		GS_001395_gene_novel07	N	Y	N	N
GS_000910_gene_novel09	Y	Y	Y	Y		GS_001395_gene_novel08	N	Y	Y	N
GS_000914_gene_novel03	N	Y	Y	N		GS_001399	Y	N	N	N
GS_000918_gene_novel02	Y	Y	N	N		GS_001399_gene_novel01	Y	N	Y	N
GS_000919_gene_novel01	Y	N	N	N		GS_001400	N	Y	N	N
GS_000919_gene_novel02	Y	Y	Y	N		GS_001400_gene_novel01	N	Y	N	N
GS_000922_gene_novel02	Y	Y	Y	Y		GS_001401_gene_novel03	N	Y	N	N
GS_000922_gene_novel03	Y	Y	Y	Y		GS_001417_gene_novel11	N	Y	N	N
GS_000932_gene_novel07	Y	N	N	N		GS_001418_gene_novel02	N	Y	N	N
GS_000932_gene_novel11	Y	N	N	N		GS_001418_gene_novel03	N	Y	N	N
GS_000932_gene_novel12	Y	Y	N	N		GS_001418_gene_novel04	N	Y	N	N
GS_000933_gene_novel05	N	Y	N	N		GS_001418_gene_novel05	N	Y	N	N
GS_000933_gene_novel06	N	Y	N	N		GS_001418_gene_novel07	N	Y	N	N
GS_000933_gene_novel07	Y	Y	Y	N		GS_001421	N	Y	N	N
GS_000936_gene_novel03	N	Y	Y	Y		GS_001421_gene_novel02	N	Y	N	N
GS_000939_gene_novel02	N	N	Y	N		GS_001424_gene_novel04	Y	Y	Y	N
GS_000940_gene_novel09	Y	N	N	N		GS_001426_gene_novel01	N	Y	N	N
GS_000940_gene_novel10	Y	Y	Y	Y		GS_001426_gene_novel02	N	Y	N	N
GS_000941_gene_novel14	Y	N	Y	N		GS_001426_gene_novel03	N	Y	N	N
GS_000954_gene_novel11	N	Y	N	N		GS_001428_gene_novel01	N	Y	N	N
GS_000958_gene_novel05	Y	Y	Y	N		GS_001428_gene_novel02	N	Y	N	N
GS_000958_gene_novel26	Y	N	N	N		GS_001428_gene_novel03	N	Y	N	N
GS_000959_gene_novel01	N	Y	N	N		GS_001428_gene_novel05	N	Y	N	N
GS_000964_gene_novel01	N	Y	N	N		GS_001428_gene_novel07	N	Y	N	N
GS_000964_gene_novel02	N	Y	Y	N		GS_001428_gene_novel08	N	Y	N	N
GS_000964_gene_novel04	N	Y	Y	N		GS_001428_gene_novel10	N	Y	N	N
GS_000968_gene_novel02	N	Y	N	N		GS_001428_gene_novel12	N	Y	Y	N
GS_000968_gene_novel03	N	Y	N	N		GS_001434_gene_novel03	N	Y	N	N
GS_000973_gene_novel02	Y	N	N	N		GS_001441_gene_novel01	N	N	Y	N
GS_000974	Y	N	N	N		GS_001441_gene_novel02	N	N	Y	N
GS_000975	N	Y	N	N		GS_001441_gene_novel04	N	Y	Y	Y
GS_000983_gene_novel04	Y	Y	N	N		GS_001446_gene_novel01	N	Y	Y	N
GS_000983_gene_novel11	N	Y	N	N		GS_001446_gene_novel03	Y	N	N	N
GS_000983_gene_novel12	N	Y	Y	Y		GS_001446_gene_novel05	Y	Y	Y	N
GS_000986_gene_novel07	N	N	Y	N		GS_001454_gene_novel01	Y	N	Y	Y
GS_000986_gene_novel08	N	N	Y	N		GS_001460_gene_novel05	N	Y	N	N
GS_000986_gene_novel17	N	N	Y	N		GS_001467_gene_novel02	Y	N	N	N
GS_000986_gene_novel20	N	N	Y	N		GS_001471_gene_novel02	N	N	Y	N
GS_000986_gene_novel23	N	N	Y	N		GS_001472_gene_novel02	N	Y	N	N
GS_000986_gene_novel25	N	Y	N	N		GS_001472_gene_novel03	N	Y	N	N
GS_000986_gene_novel26	Y	Y	Y	Y		GS_001472_gene_novel06	N	Y	N	N
GS_000986_gene_novel27	Y	Y	Y	Y		GS_001478_gene_novel01	N	Y	N	N
GS_000986_gene_novel30	N	Y	N	N		GS_001478_gene_novel02	N	Y	N	N
GS_000988_gene_novel01	Y	N	N	N		GS_001480_gene_novel31	N	Y	N	N
GS_000989_gene_novel01	N	N	Y	N		GS_001480_gene_novel33	N	Y	Y	N
GS_000993_gene_novel04	N	Y	N	N		GS_001481_gene_novel01	N	Y	N	N
GS_000993_gene_novel05	N	Y	N	N		GS_001481_gene_novel02	N	Y	N	N
GS_000993_gene_novel08	N	Y	N	N		GS_001484_gene_novel49	N	N	Y	N
GS_000997_gene_novel22	N	Y	N	N		GS_001484_gene_novel52	N	Y	Y	N
GS_000997_gene_novel23	N	Y	N	N		GS_001493_gene_novel01	N	Y	N	N
GS_000997_gene_novel24	N	Y	N	N		GS_001493_gene_novel02	N	Y	N	N
GS_001003_gene_novel01	N	Y	Y	N		GS_001495_gene_novel16	Y	Y	N	N
GS_001005_gene_novel15	N	N	Y	N		GS_001497	Y	N	N	N
GS_001005_gene_novel16	N	N	Y	N		GS_001497_gene_novel02	Y	N	N	N
GS_001005_gene_novel17	Y	Y	Y	Y		GS_001498_gene_novel03	N	Y	N	N
GS_001012_gene_novel06	N	Y	Y	N		GS_001498_gene_novel06	N	Y	N	N
GS_001016_gene_novel04	Y	Y	Y	Y		GS_001498_gene_novel08	N	Y	Y	N
GS_001018_gene_novel04	Y	N	Y	N		GS_001500_gene_novel03	Y	Y	N	N
GS_001020_gene_novel03	N	Y	Y	N		GS_001500_gene_novel04	Y	Y	N	N
GS_001020_gene_novel05	N	Y	N	N		GS_001500_gene_novel05	Y	Y	Y	N
GS_001023_gene_novel03	N	N	Y	N		GS_001501_gene_novel01	N	Y	N	N
GS_001023_gene_novel10	Y	N	Y	N		GS_001504_gene_novel03	N	Y	N	N
GS_001023_gene_novel14	N	N	Y	N		GS_001508_gene_novel05	N	Y	Y	Y
GS_001024_gene_novel06	Y	Y	Y	Y		GS_001508_gene_novel06	N	Y	Y	Y
GS_001024_gene_novel09	N	Y	Y	Y		GS_001517_gene_novel05	N	N	Y	N
GS_001028_gene_novel01	N	N	Y	N		GS_001522_gene_novel08	N	Y	N	N
GS_001029_gene_novel19	Y	Y	N	N		GS_001523_gene_novel02	Y	Y	N	N
GS_001029_gene_novel20	Y	Y	Y	Y		GS_001529_gene_novel01	N	N	Y	N
GS_001038_gene_novel16	N	Y	N	N		GS_001531_gene_novel01	N	N	Y	N
GS_001038_gene_novel17	N	Y	N	N		GS_001531_gene_novel02	N	Y	Y	N
GS_001038_gene_novel27	N	Y	N	N		GS_001533_gene_novel01	Y	N	N	N
GS_001038_gene_novel28	N	Y	Y	Y		GS_001533_gene_novel02	Y	N	N	N
GS_001043_gene_novel05	Y	Y	Y	Y		GS_001539	N	Y	N	N
GS_001044_gene_novel02	Y	Y	Y	Y		GS_001540_gene_novel02	N	Y	N	N
GS_001058_gene_novel01	Y	N	N	N		GS_001540_gene_novel03	Y	Y	N	N
GS_001059_gene_novel05	N	Y	N	N		GS_001548_gene_novel07	N	Y	N	N
GS_001066_gene_novel01	N	Y	Y	Y		GS_001549_gene_novel11	Y	N	N	N
GS_001067_gene_novel04	N	Y	N	N		GS_001553_gene_novel07	Y	Y	Y	Y
GS_001072_gene_novel09	N	Y	N	N		GS_001553_gene_novel08	N	Y	Y	Y
GS_001073_gene_novel02	Y	Y	Y	Y		GS_001556_gene_novel13	N	Y	N	N
GS_001075	Y	N	N	N		GS_001558	Y	N	N	N
GS_001076	Y	N	N	N		GS_001558_gene_novel01	Y	N	N	N
GS_001082_gene_novel04	N	Y	Y	Y		GS_001558_gene_novel05	Y	N	Y	N
GS_001082_gene_novel05	Y	Y	Y	Y		GS_001561_gene_novel29	Y	N	Y	Y
GS_001084_gene_novel04	N	N	Y	N		GS_001561_gene_novel46	Y	N	N	N
GS_001084_gene_novel05	Y	Y	Y	Y		GS_001572_gene_novel01	N	Y	N	N
GS_001085_gene_novel13	Y	N	N	N		GS_001572_gene_novel02	N	Y	N	N
GS_001085_gene_novel15	N	N	Y	N		GS_001572_gene_novel03	N	Y	N	N
GS_001085_gene_novel19	N	Y	Y	N		GS_001573_gene_novel01	N	Y	N	N
GS_001085_gene_novel20	N	Y	Y	N		GS_001573_gene_novel02	N	Y	N	N
GS_001085_gene_novel21	N	Y	Y	N		GS_001573_gene_novel03	N	Y	N	N
GS_001085_gene_novel23	N	Y	Y	N		GS_001573_gene_novel04	N	Y	N	N
GS_001085_gene_novel24	N	Y	Y	N		GS_001573_gene_novel05	N	Y	N	N
GS_001085_gene_novel25	N	Y	Y	N		GS_001573_gene_novel06	N	Y	N	N
GS_001085_gene_novel26	N	Y	Y	N		GS_001573_gene_novel07	N	Y	N	N
GS_001085_gene_novel27	Y	Y	Y	Y		GS_001573_gene_novel09	N	Y	N	N
GS_001085_gene_novel28	N	Y	Y	N		GS_001573_gene_novel11	N	Y	N	N
GS_001085_gene_novel29	Y	Y	Y	Y		GS_001573_gene_novel12	N	Y	N	N
GS_001090_gene_novel21	N	N	Y	N		GS_001573_gene_novel13	N	Y	N	N
GS_001090_gene_novel33	Y	Y	Y	Y		GS_001578	Y	N	N	N
GS_001094	Y	N	N	N		GS_001579_gene_novel01	Y	N	Y	N
GS_001102_gene_novel01	Y	Y	Y	Y		GS_001579_gene_novel03	N	N	Y	N
GS_001110_gene_novel01	N	N	Y	N		GS_001579_gene_novel04	N	N	Y	N
GS_001110_gene_novel04	N	N	Y	N		GS_001579_gene_novel08	Y	Y	Y	N
GS_001112_gene_novel03	Y	Y	N	N		GS_001579_gene_novel12	Y	Y	Y	N
GS_001112_gene_novel05	N	Y	N	N		GS_001579_gene_novel13	Y	Y	Y	N
GS_001112_gene_novel06	N	Y	N	N		GS_001586_gene_novel02	N	Y	Y	Y
GS_001112_gene_novel07	N	Y	N	N		GS_001588_gene_novel02	N	Y	Y	N
GS_001114_gene_novel01	Y	N	N	N		GS_001594_gene_novel01	N	Y	N	N
GS_001114_gene_novel02	Y	N	N	N		GS_001594_gene_novel02	N	Y	Y	N
GS_001117_gene_novel04	Y	Y	Y	Y		GS_001597_gene_novel01	N	N	Y	N
GS_001123_gene_novel08	N	Y	N	N		GS_001597_gene_novel05	N	N	Y	N
GS_001123_gene_novel10	N	Y	N	N		GS_001597_gene_novel06	Y	Y	N	N
GS_001129_gene_novel01	Y	N	Y	Y		GS_001597_gene_novel10	N	N	Y	N
GS_001129_gene_novel02	N	N	Y	Y		GS_001600_gene_novel02	Y	N	Y	N
GS_001129_gene_novel03	Y	N	Y	Y		GS_001604_gene_novel12	Y	N	N	N
GS_001129_gene_novel04	Y	Y	Y	Y		GS_001606_gene_novel05	N	N	Y	N
GS_001131_gene_novel02	Y	Y	Y	Y		GS_001612_gene_novel07	Y	N	N	N
GS_001132_gene_novel11	Y	Y	Y	Y		GS_001612_gene_novel08	N	Y	Y	Y
GS_001136	Y	N	N	N		GS_001614_gene_novel04	Y	Y	Y	N
GS_001137_gene_novel07	Y	N	Y	N		GS_001615	Y	N	N	N
GS_001137_gene_novel08	Y	N	Y	N		GS_001615_gene_novel01	Y	N	N	N
GS_001137_gene_novel09	Y	N	N	N		GS_001615_gene_novel05	Y	N	N	N
GS_001137_gene_novel10	N	Y	Y	Y		GS_001618_gene_novel06	N	Y	N	N
GS_001150_gene_novel03	Y	N	N	N		GS_001618_gene_novel08	Y	Y	N	N
GS_001151	N	Y	N	N		GS_001628_gene_novel02	N	Y	N	N
GS_001151_gene_novel02	N	Y	N	N		GS_001634_gene_novel19	N	Y	N	N
GS_001151_gene_novel03	N	Y	N	N		GS_001647_gene_novel09	N	Y	N	N
GS_001151_gene_novel06	N	Y	N	N		GS_001647_gene_novel20	N	Y	N	N
GS_001152_gene_novel01	Y	Y	Y	N		GS_001648_gene_novel04	N	Y	N	N
GS_001153_gene_novel05	N	N	Y	N		GS_001655_gene_novel01	Y	Y	Y	Y
GS_001158_gene_novel01	N	N	Y	N		GS_001655_gene_novel02	N	Y	Y	Y
GS_001160_gene_novel01	N	Y	N	N		GS_001655_gene_novel19	N	Y	Y	N
GS_001160_gene_novel04	N	Y	N	N		GS_001655_gene_novel29	N	Y	Y	N
GS_001160_gene_novel10	N	Y	Y	N		GS_001656_gene_novel03	N	Y	N	N
GS_001161_gene_novel01	N	Y	N	N		GS_001661_gene_novel01	Y	N	N	N
GS_001161_gene_novel02	N	Y	N	N		GS_001661_gene_novel03	Y	N	N	N
GS_001161_gene_novel03	Y	Y	N	N		GS_001662	Y	N	N	N
GS_001162_gene_novel01	N	Y	Y	Y		GS_001681_gene_novel01	N	Y	N	N
GS_001163_gene_novel02	Y	N	Y	N		GS_001681_gene_novel06	N	Y	N	N
GS_001177_gene_novel03	Y	Y	Y	Y		GS_001681_gene_novel07	N	Y	N	N
GS_001192_gene_novel03	Y	N	N	N		GS_001681_gene_novel10	N	Y	N	N
GS_001192_gene_novel04	Y	N	N	N		GS_001681_gene_novel12	N	Y	N	N
GS_001193_gene_novel02	Y	N	N	N		GS_001681_gene_novel16	N	Y	N	N
GS_001198_gene_novel02	Y	N	N	N		GS_001681_gene_novel18	N	Y	N	N
GS_001199_gene_novel07	Y	Y	Y	Y		GS_001681_gene_novel19	N	Y	N	N
GS_001202_gene_novel02	Y	N	N	N		GS_001681_gene_novel20	N	Y	Y	Y
GS_001210_gene_novel07	N	Y	Y	N		GS_001681_gene_novel25	N	Y	N	N
GS_001210_gene_novel08	Y	Y	Y	Y		GS_001681_gene_novel29	N	Y	N	N
GS_001215_gene_novel04	Y	N	N	N		GS_001681_gene_novel30	N	Y	N	N
GS_001216_gene_novel43	Y	N	N	N		GS_001681_gene_novel31	N	Y	N	N
GS_001217	N	Y	N	N		GS_001681_gene_novel32	N	Y	N	N
GS_001217_gene_novel01	N	Y	N	N		GS_001681_gene_novel34	N	Y	N	N
GS_001217_gene_novel02	N	Y	N	N		GS_001681_gene_novel35	N	Y	Y	Y
GS_001217_gene_novel05	N	Y	N	N		GS_001681_gene_novel38	N	Y	N	N
GS_001217_gene_novel06	N	Y	N	N		GS_001681_gene_novel39	N	Y	N	N
GS_001217_gene_novel08	N	Y	N	N		GS_001681_gene_novel41	N	Y	N	N
GS_001217_gene_novel09	N	Y	N	N		GS_001681_gene_novel42	N	Y	N	N
GS_001217_gene_novel10	N	Y	N	N		GS_001681_gene_novel43	N	Y	N	N
GS_001217_gene_novel13	N	Y	N	N		GS_001681_gene_novel45	N	Y	N	N
GS_001217_gene_novel14	N	Y	N	N		GS_001688_gene_novel10	N	Y	N	N
GS_001217_gene_novel15	N	Y	N	N		GS_001688_gene_novel19	N	Y	Y	N
GS_001217_gene_novel16	N	Y	N	N		GS_001688_gene_novel21	N	Y	N	N
GS_001217_gene_novel17	N	Y	N	N		GS_001721_gene_novel04	Y	Y	Y	N
GS_001217_gene_novel18	N	Y	N	N		GS_001724_gene_novel03	Y	N	N	N
GS_001217_gene_novel19	N	Y	N	N		GS_001732_gene_novel14	N	Y	N	N
GS_001217_gene_novel20	N	Y	N	N		GS_001732_gene_novel16	N	Y	N	N
GS_001217_gene_novel21	N	Y	N	N		GS_001732_gene_novel17	N	Y	N	N
GS_001217_gene_novel23	N	Y	N	N		GS_001732_gene_novel18	N	Y	Y	N
GS_001217_gene_novel26	Y	Y	Y	Y		GS_001747_gene_novel01	N	Y	Y	N
GS_001223_gene_novel40	N	Y	N	N		GS_001752_gene_novel01	Y	N	N	N
GS_001223_gene_novel69	N	Y	N	N		GS_001756_gene_novel04	Y	Y	Y	Y
GS_001223_gene_novel70	N	Y	N	N		GS_001756_gene_novel12	N	Y	N	N
GS_001223_gene_novel71	N	Y	N	N		GS_001756_gene_novel14	N	Y	N	N
GS_001223_gene_novel72	N	Y	N	N		GS_001757_gene_novel03	N	Y	N	N
GS_001223_gene_novel73	N	Y	N	N		GS_001757_gene_novel06	N	Y	Y	N
GS_001231_gene_novel09	Y	Y	Y	N		GS_001764_gene_novel01	N	Y	N	N
GS_001234_gene_novel01	N	Y	N	N		GS_001764_gene_novel03	N	Y	N	N
GS_001234_gene_novel04	N	Y	N	N		GS_001764_gene_novel05	N	Y	N	N
GS_001237_gene_novel07	Y	N	N	N		GS_001764_gene_novel06	N	Y	N	N
GS_001237_gene_novel08	Y	N	Y	N		GS_001764_gene_novel07	N	Y	N	N
GS_001246_gene_novel03	Y	Y	Y	Y		GS_001764_gene_novel08	N	Y	N	N
GS_001246_gene_novel04	N	Y	Y	Y		GS_001768	Y	N	N	N
GS_001247_gene_novel07	N	Y	N	N		GS_001772_gene_novel15	N	Y	N	N
GS_001251_gene_novel11	N	Y	N	N		GS_001787_gene_novel01	Y	Y	Y	Y
GS_001251_gene_novel12	N	Y	N	N		GS_001788_gene_novel01	N	Y	N	N
GS_001251_gene_novel13	N	Y	Y	N		GS_001788_gene_novel03	Y	N	Y	N
GS_001252_gene_novel05	N	Y	N	N		GS_001808_gene_novel01	N	Y	N	N
GS_001259_gene_novel07	Y	N	N	N		GS_001808_gene_novel02	N	Y	N	N
GS_001265_gene_novel02	N	N	Y	N		GS_001808_gene_novel03	N	Y	Y	N
GS_001265_gene_novel03	N	N	Y	N		GS_001815_gene_novel13	N	Y	Y	Y
GS_001265_gene_novel04	N	N	Y	N		GS_001815_gene_novel14	Y	Y	Y	Y
GS_001265_gene_novel06	N	N	Y	N		GS_001826_gene_novel01	N	Y	N	N
GS_001265_gene_novel07	N	N	Y	N		GS_001831_gene_novel01	N	Y	N	N
GS_001265_gene_novel10	N	N	Y	N		GS_001833_gene_novel07	N	Y	N	N
GS_001265_gene_novel11	N	N	Y	N		GS_001845_gene_novel22	Y	N	N	N
GS_001265_gene_novel12	N	N	Y	N		GS_001854_gene_novel01	Y	N	N	N
GS_001265_gene_novel14	N	N	Y	N		GS_001858_gene_novel03	N	Y	Y	N
GS_001265_gene_novel15	N	N	Y	N		GS_001858_gene_novel13	N	Y	N	N
GS_001265_gene_novel16	N	N	Y	N		GS_001858_gene_novel16	N	Y	N	N
GS_001265_gene_novel17	N	N	Y	N		GS_001858_gene_novel18	N	Y	N	N
GS_001265_gene_novel18	N	N	Y	N		GS_001865_gene_novel08	N	Y	N	N
GS_001265_gene_novel19	N	N	Y	N		GS_001865_gene_novel10	Y	N	N	N
GS_001268_gene_novel06	Y	N	N	N		GS_001866_gene_novel02	N	N	Y	N
GS_001268_gene_novel07	Y	N	N	N		GS_001867_gene_novel01	N	Y	N	N
GS_001272_gene_novel10	N	Y	N	N		GS_001868_gene_novel13	Y	N	Y	N
GS_001278_gene_novel03	N	Y	N	N		GS_001871_gene_novel02	N	Y	Y	N
GS_001278_gene_novel06	N	Y	Y	Y		GS_001873_gene_novel05	N	N	Y	N
GS_001286_gene_novel08	N	N	Y	N		GS_001878_gene_novel06	N	N	Y	N
GS_001286_gene_novel09	N	Y	Y	Y		GS_001878_gene_novel07	Y	N	Y	N
GS_001287_gene_novel09	N	Y	N	N		GS_001886_gene_novel01	N	Y	Y	Y
GS_001288_gene_novel02	N	Y	Y	Y		GS_001886_gene_novel04	Y	N	N	N
GS_001295_gene_novel13	Y	Y	Y	Y		GS_001886_gene_novel05	Y	N	Y	N
GS_001297_gene_novel01	N	Y	Y	Y		GS_001886_gene_novel06	Y	N	Y	N
GS_001297_gene_novel02	N	Y	Y	Y		GS_001887_gene_novel01	N	Y	N	N
GS_001297_gene_novel03	N	Y	Y	Y		GS_001887_gene_novel02	N	Y	N	N
GS_001297_gene_novel04	N	Y	Y	Y		GS_001887_gene_novel03	N	Y	N	N
GS_001297_gene_novel05	N	Y	Y	Y		GS_001888_gene_novel01	N	Y	Y	Y
GS_001297_gene_novel06	N	Y	Y	Y		GS_001889_gene_novel01	Y	N	N	N
GS_001297_gene_novel07	N	Y	Y	Y		GS_001891_gene_novel02	N	N	Y	N
GS_001297_gene_novel09	N	Y	Y	Y		GS_001891_gene_novel03	N	N	Y	N
GS_001297_gene_novel11	N	Y	Y	Y		GS_001892_gene_novel01	N	Y	N	N
GS_001297_gene_novel12	Y	Y	Y	Y		GS_001892_gene_novel02	N	Y	N	N
GS_001297_gene_novel14	Y	Y	Y	Y		GS_001892_gene_novel03	N	Y	N	N
GS_001297_gene_novel15	Y	Y	Y	Y		GS_001893_gene_novel06	N	Y	Y	N
GS_001297_gene_novel18	Y	Y	Y	N		GS_001894_gene_novel13	N	Y	Y	Y
GS_001297_gene_novel23	N	Y	N	N		GS_001894_gene_novel18	N	Y	Y	Y
GS_001297_gene_novel24	N	Y	N	N		GS_001902_gene_novel09	Y	N	N	N
GS_001297_gene_novel25	N	Y	N	N		GS_001905_gene_novel04	N	Y	Y	N
GS_001297_gene_novel26	N	Y	Y	Y		GS_001906_gene_novel04	N	N	Y	N
GS_001299_gene_novel01	N	Y	N	N		GS_001913_gene_novel06	N	Y	Y	N
GS_001299_gene_novel02	N	Y	N	N		GS_001913_gene_novel07	N	Y	Y	N
GS_001299_gene_novel03	N	Y	N	N		GS_001913_gene_novel09	N	Y	N	N
GS_001299_gene_novel04	N	Y	Y	Y		GS_001922_gene_novel66	N	Y	N	N
GS_001304_gene_novel04	N	Y	N	N		GS_001923_gene_novel04	N	Y	N	N
GS_001304_gene_novel05	N	Y	Y	N		GS_001945_gene_novel02	Y	N	Y	N
GS_001305_gene_novel01	Y	N	N	N		GS_001945_gene_novel03	Y	N	Y	N
GS_001306_gene_novel01	N	Y	N	N		GS_001947_gene_novel01	Y	N	N	N
GS_001313_gene_novel06	N	N	Y	N		GS_001953	Y	N	Y	N
GS_001313_gene_novel07	Y	Y	Y	Y		GS_001953_gene_novel01	N	Y	Y	Y
GS_001318_gene_novel04	N	Y	N	N		GS_001953_gene_novel02	N	Y	Y	Y
GS_001318_gene_novel05	N	Y	N	N		GS_001957	Y	N	N	N
GS_001322_gene_novel01	N	Y	N	N		GS_001957_gene_novel02	Y	N	N	N
GS_001322_gene_novel02	N	Y	Y	N		GS_001957_gene_novel03	Y	N	N	N
GS_001325_gene_novel03	Y	Y	Y	Y		GS_001961_gene_novel01	N	Y	N	N
GS_001331_gene_novel01	Y	Y	N	Y		GS_001961_gene_novel02	N	Y	N	N
GS_001331_gene_novel02	Y	Y	N	Y		GS_001961_gene_novel03	N	Y	N	N
GS_001336_gene_novel03	N	Y	Y	Y		GS_001961_gene_novel04	N	Y	N	N
GS_001336_gene_novel08	N	N	N	Y		GS_001965_gene_novel04	N	N	Y	N
GS_001336_gene_novel09	N	Y	Y	Y		GS_001976_gene_novel03	N	Y	Y	N
GS_001336_gene_novel16	N	N	Y	N		GS_001979_gene_novel03	N	N	Y	N
GS_001336_gene_novel17	Y	N	Y	Y		GS_001979_gene_novel10	Y	Y	N	N
GS_001336_gene_novel18	N	Y	Y	Y		GS_001981_gene_novel01	N	N	Y	N
GS_001337_gene_novel01	N	Y	N	N		GS_001986	N	Y	N	N
GS_001337_gene_novel02	N	Y	N	N		GS_001986_gene_novel01	N	Y	N	N
GS_001337_gene_novel03	Y	Y	Y	Y		GS_001989_gene_novel05	N	Y	N	N
GS_001340_gene_novel03	Y	Y	Y	Y		GS_001989_gene_novel06	N	Y	N	N
GS_001340_gene_novel04	Y	Y	Y	Y		GS_001990	Y	N	N	N
GS_001340_gene_novel08	Y	Y	Y	Y		GS_001991_gene_novel05	Y	Y	N	N
GS_001344_gene_novel01	N	Y	N	N		GS_001991_gene_novel13	N	Y	N	N
GS_001351_gene_novel03	Y	Y	Y	Y		GS_001991_gene_novel14	N	Y	N	N
GS_001352	N	N	Y	N		GS_001991_gene_novel16	N	Y	N	N
GS_001352_gene_novel02	N	N	Y	N		GS_001991_gene_novel19	N	Y	N	N
GS_001352_gene_novel03	N	N	Y	N		GS_001991_gene_novel21	N	Y	N	N
GS_001352_gene_novel05	N	Y	Y	Y		GS_002001_gene_novel19	N	Y	Y	N
GS_001352_gene_novel06	Y	Y	Y	Y		GS_002004_gene_novel01	N	Y	N	N
GS_001354_gene_novel02	N	N	Y	N		GS_002004_gene_novel03	N	Y	N	N
GS_001354_gene_novel12	N	Y	Y	N		GS_002004_gene_novel04	N	Y	N	N
GS_001355	Y	N	N	N		GS_002004_gene_novel06	N	Y	N	N
GS_001357_gene_novel01	N	Y	N	N		GS_002004_gene_novel11	N	Y	Y	N
GS_001357_gene_novel02	N	Y	N	N		GS_002011_gene_novel03	N	Y	N	N
GS_001362_gene_novel02	N	Y	Y	Y		GS_002011_gene_novel06	N	Y	N	N
GS_001362_gene_novel12	N	N	Y	N		GS_002011_gene_novel07	N	Y	N	N
GS_001362_gene_novel13	Y	Y	Y	Y		GS_002011_gene_novel09	N	Y	N	N
GS_001364_gene_novel03	Y	Y	Y	Y		GS_002011_gene_novel10	N	Y	N	N
GS_001365	N	Y	N	N		GS_002011_gene_novel11	N	Y	Y	N
GS_001372_gene_novel01	N	Y	N	N		GS_002024	Y	N	N	N
GS_001372_gene_novel02	N	Y	N	N		GS_002024_gene_novel02	Y	Y	Y	Y
GS_001372_gene_novel06	N	Y	N	N		GS_002026_gene_novel04	Y	N	N	N
GS_001372_gene_novel07	N	Y	N	N		GS_002027_gene_novel16	N	Y	N	N
GS_001372_gene_novel08	N	Y	N	N		GS_002030_gene_novel02	N	Y	N	N
GS_001372_gene_novel10	N	Y	N	N		GS_002039_gene_novel06	N	Y	N	N
GS_001372_gene_novel11	N	Y	Y	N		GS_002045_gene_novel03	N	Y	N	N
GS_001383_gene_novel01	Y	N	N	N		GS_002046	Y	N	N	N
GS_001384_gene_novel04	Y	N	N	N		GS_002046_gene_novel01	N	N	Y	N
GS_001384_gene_novel05	Y	N	N	N		GS_002063_gene_novel04	N	Y	N	N
GS_001387_gene_novel02	Y	Y	N	N		GS_002064_gene_novel01	N	N	Y	N
GS_001387_gene_novel03	N	Y	N	N		GS_002070_gene_novel01	N	Y	N	N
GS_001393_gene_novel03	N	Y	N	N		GS_002075_gene_novel07	N	Y	N	N
GS_001393_gene_novel04	N	Y	Y	N		GS_002075_gene_novel08	N	Y	N	N
GS_001394	N	Y	N	N		GS_002075_gene_novel09	N	Y	N	N
GS_001394_gene_novel01	N	Y	N	N		GS_002075_gene_novel10	N	Y	N	N
GS_001394_gene_novel03	N	Y	N	N		GS_002075_gene_novel11	N	Y	Y	N
GS_001395_gene_novel01	N	Y	N	N		GS_002075_gene_novel12	N	Y	N	N
GS_001395_gene_novel04	N	Y	Y	Y		GS_002075_gene_novel13	N	Y	N	N
GS_001395_gene_novel07	N	Y	N	N		GS_002075_gene_novel14	N	Y	N	N
GS_001399	Y	N	N	N		GS_002075_gene_novel16	N	Y	N	N
GS_001400	N	Y	N	N		GS_002075_gene_novel17	N	Y	N	N
GS_001414_gene_novel02	N	Y	N	N		GS_002075_gene_novel18	N	Y	N	N
GS_001417_gene_novel09	N	Y	N	N		GS_002075_gene_novel19	N	Y	N	N
GS_001417_gene_novel10	N	Y	N	N		GS_002075_gene_novel20	N	Y	N	N
GS_001417_gene_novel11	N	Y	N	N		GS_002075_gene_novel21	N	Y	N	N
GS_001417_gene_novel12	N	Y	N	N		GS_002075_gene_novel22	N	Y	N	N
GS_001418_gene_novel01	N	Y	N	N		GS_002075_gene_novel23	N	Y	N	N
GS_001418_gene_novel02	N	Y	N	N		GS_002075_gene_novel25	N	Y	Y	N
GS_001418_gene_novel06	N	Y	N	N		GS_002075_gene_novel26	N	Y	Y	N
GS_001418_gene_novel07	N	Y	N	N		GS_002077_gene_novel01	Y	N	N	N
GS_001418_gene_novel08	N	Y	N	N		GS_002079_gene_novel01	N	Y	N	N
GS_001421_gene_novel01	N	Y	N	N		GS_002079_gene_novel02	N	Y	N	N
GS_001421_gene_novel03	Y	Y	N	N		GS_002079_gene_novel04	N	Y	N	N
GS_001426_gene_novel01	N	Y	N	N		GS_002079_gene_novel05	N	Y	N	N
GS_001426_gene_novel04	N	Y	N	N		GS_002079_gene_novel06	N	Y	N	N
GS_001428_gene_novel04	N	Y	N	N		GS_002084_gene_novel03	Y	Y	Y	N
GS_001428_gene_novel06	N	Y	N	N		GS_002091_gene_novel07	Y	N	N	N
GS_001428_gene_novel09	N	Y	N	N		GS_002092_gene_novel01	N	Y	N	N
GS_001428_gene_novel11	N	Y	Y	N		GS_002092_gene_novel02	N	Y	N	N
GS_001432_gene_novel05	Y	N	N	N		GS_002092_gene_novel03	N	Y	N	N
GS_001432_gene_novel06	Y	Y	Y	Y		GS_002092_gene_novel04	N	Y	N	N
GS_001434_gene_novel05	N	Y	N	N		GS_002092_gene_novel05	N	Y	N	N
GS_001434_gene_novel06	Y	N	N	N		GS_002092_gene_novel06	N	Y	N	N
GS_001435_gene_novel01	N	N	Y	N		GS_002092_gene_novel08	N	Y	N	N
GS_001436_gene_novel03	N	Y	Y	N		GS_002092_gene_novel09	N	Y	N	N
GS_001436_gene_novel07	Y	Y	Y	Y		GS_002092_gene_novel11	N	Y	Y	N
GS_001441_gene_novel04	N	Y	Y	Y		GS_002092_gene_novel12	N	Y	N	N
GS_001441_gene_novel05	N	Y	Y	Y		GS_002092_gene_novel13	N	Y	N	N
GS_001441_gene_novel06	Y	Y	Y	Y		GS_002092_gene_novel14	N	Y	N	N
GS_001441_gene_novel07	N	Y	Y	Y		GS_002092_gene_novel15	N	Y	N	N
GS_001446_gene_novel02	N	N	Y	N		GS_002092_gene_novel16	N	Y	N	N
GS_001446_gene_novel03	Y	N	N	N		GS_002092_gene_novel19	N	Y	N	N
GS_001446_gene_novel04	Y	N	N	N		GS_002096_gene_novel03	N	Y	Y	Y
GS_001446_gene_novel06	N	Y	Y	N		GS_002097_gene_novel16	N	Y	N	N
GS_001446_gene_novel07	Y	Y	Y	Y		GS_002110_gene_novel01	N	N	Y	N
GS_001446_gene_novel08	N	Y	Y	Y		GS_002110_gene_novel04	N	N	Y	N
GS_001448_gene_novel03	Y	N	Y	N		GS_002110_gene_novel05	N	N	Y	N
GS_001448_gene_novel04	Y	N	N	N		GS_002110_gene_novel07	N	Y	Y	N
GS_001453_gene_novel03	Y	N	N	N		GS_002113_gene_novel27	N	Y	Y	Y
GS_001454_gene_novel01	Y	N	Y	Y		GS_002113_gene_novel55	Y	N	N	N
GS_001460_gene_novel04	N	Y	N	N		GS_002113_gene_novel58	Y	N	N	N
GS_001460_gene_novel06	Y	Y	Y	N		GS_002113_gene_novel61	Y	N	N	N
GS_001460_gene_novel07	Y	Y	Y	N		GS_002113_gene_novel62	N	Y	Y	N
GS_001465_gene_novel04	Y	Y	Y	N		GS_002118_gene_novel10	Y	N	Y	N
GS_001465_gene_novel11	Y	N	N	N		GS_002124_gene_novel02	Y	N	N	N
GS_001465_gene_novel12	N	Y	N	N		GS_002125_gene_novel06	N	N	Y	N
GS_001465_gene_novel14	Y	Y	N	N		GS_002126_gene_novel11	N	Y	N	N
GS_001466_gene_novel01	N	Y	N	N		GS_002134_gene_novel25	N	Y	Y	Y
GS_001467_gene_novel02	Y	N	N	N		GS_002134_gene_novel35	Y	N	N	N
GS_001470_gene_novel03	Y	Y	Y	N		GS_002135_gene_novel02	N	Y	N	N
GS_001472	N	Y	N	N		GS_002135_gene_novel06	N	Y	N	N
GS_001472_gene_novel01	N	Y	N	N		GS_002154_gene_novel03	N	Y	N	N
GS_001472_gene_novel04	N	Y	N	N		GS_002154_gene_novel04	N	Y	Y	N
GS_001472_gene_novel05	N	Y	N	N		GS_002154_gene_novel05	N	Y	Y	N
GS_001474_gene_novel02	Y	Y	Y	Y		GS_002166_gene_novel17	Y	Y	Y	N
GS_001476_gene_novel02	N	N	Y	N		GS_002168_gene_novel04	N	N	Y	N
GS_001476_gene_novel03	N	N	Y	N		GS_002173_gene_novel39	Y	N	N	N
GS_001478_gene_novel03	N	Y	N	N		GS_002173_gene_novel52	N	Y	Y	N
GS_001480_gene_novel07	N	Y	Y	Y		GS_002173_gene_novel53	N	Y	Y	Y
GS_001480_gene_novel17	N	Y	N	N		GS_002181_gene_novel03	Y	Y	Y	Y
GS_001480_gene_novel30	N	Y	N	N		GS_002182_gene_novel02	N	N	Y	N
GS_001480_gene_novel32	N	Y	N	N		GS_002182_gene_novel06	Y	N	N	N
GS_001480_gene_novel34	N	Y	Y	N		GS_002182_gene_novel07	Y	Y	N	N
GS_001481_gene_novel01	N	Y	N	N		GS_002183	N	Y	N	N
GS_001481_gene_novel02	N	Y	N	N		GS_002183_gene_novel01	N	Y	N	N
GS_001484_gene_novel30	N	Y	N	N		GS_002183_gene_novel02	N	Y	N	N
GS_001484_gene_novel49	N	N	Y	N		GS_002183_gene_novel06	N	Y	N	N
GS_001484_gene_novel50	N	Y	Y	N		GS_002183_gene_novel07	N	Y	N	N
GS_001484_gene_novel51	N	Y	Y	N		GS_002184_gene_novel01	N	Y	N	N
GS_001484_gene_novel53	N	Y	Y	Y		GS_002184_gene_novel05	Y	Y	N	N
GS_001484_gene_novel54	N	Y	Y	Y		GS_002188_gene_novel03	Y	N	N	N
GS_001484_gene_novel55	N	Y	Y	Y		GS_002189_gene_novel01	N	Y	N	N
GS_001484_gene_novel56	N	Y	Y	Y		GS_002189_gene_novel03	N	Y	Y	N
GS_001489_gene_novel01	N	Y	N	N		GS_002189_gene_novel04	N	Y	N	N
GS_001490_gene_novel01	Y	Y	N	N		GS_002190_gene_novel03	Y	N	N	N
GS_001490_gene_novel02	Y	Y	N	N		GS_002194_gene_novel04	Y	N	Y	N
GS_001493_gene_novel02	N	Y	N	N		GS_002204_gene_novel12	N	Y	N	N
GS_001495_gene_novel11	Y	Y	N	N		GS_002204_gene_novel13	N	Y	N	N
GS_001495_gene_novel14	Y	N	N	N		GS_002208_gene_novel13	Y	N	N	N
GS_001495_gene_novel17	N	Y	N	N		GS_002209_gene_novel03	N	Y	N	N
GS_001495_gene_novel18	Y	Y	N	N		GS_002209_gene_novel06	Y	N	Y	N
GS_001495_gene_novel19	N	Y	N	N		GS_002211_gene_novel05	N	N	Y	N
GS_001495_gene_novel20	Y	Y	Y	N		GS_002212_gene_novel01	N	Y	N	N
GS_001497_gene_novel01	N	N	Y	N		GS_002219_gene_novel01	N	Y	N	N
GS_001497_gene_novel02	Y	N	N	N		GS_002219_gene_novel02	N	Y	N	N
GS_001497_gene_novel03	N	N	Y	N		GS_002219_gene_novel03	N	Y	N	N
GS_001498_gene_novel05	N	Y	N	N		GS_002222	Y	Y	N	N
GS_001498_gene_novel06	N	Y	N	N		GS_002222_gene_novel01	Y	Y	N	N
GS_001498_gene_novel07	N	Y	N	N		GS_002222_gene_novel02	Y	Y	N	N
GS_001498_gene_novel08	N	Y	Y	N		GS_002222_gene_novel03	N	Y	Y	N
GS_001498_gene_novel09	Y	Y	Y	Y		GS_002222_gene_novel05	Y	Y	N	N
GS_001500_gene_novel03	Y	Y	N	N		GS_002237_gene_novel03	Y	Y	Y	Y
GS_001501_gene_novel01	N	Y	N	N		GS_002243_gene_novel01	N	N	Y	N
GS_001501_gene_novel02	N	Y	N	N		GS_002244_gene_novel04	N	N	Y	N
GS_001501_gene_novel03	N	Y	Y	N		GS_002246_gene_novel04	N	Y	N	N
GS_001504_gene_novel03	N	Y	N	N		GS_002247_gene_novel01	Y	N	N	N
GS_001508_gene_novel02	N	N	Y	N		GS_002247_gene_novel03	N	Y	N	N
GS_001508_gene_novel07	Y	Y	Y	Y		GS_002250_gene_novel09	N	Y	Y	Y
GS_001508_gene_novel08	Y	Y	Y	Y		GS_002254_gene_novel02	Y	N	N	N
GS_001515_gene_novel01	N	Y	N	N		GS_002255_gene_novel01	N	Y	N	N
GS_001517_gene_novel05	N	N	Y	N		GS_002266_gene_novel02	Y	Y	Y	Y
GS_001520_gene_novel21	N	Y	N	N		GS_002269_gene_novel01	N	Y	Y	N
GS_001523_gene_novel01	Y	N	N	N		GS_002269_gene_novel02	N	Y	N	N
GS_001529_gene_novel01	N	N	Y	N		GS_002269_gene_novel03	Y	Y	N	N
GS_001529_gene_novel02	N	N	Y	N		GS_002269_gene_novel05	N	Y	N	N
GS_001529_gene_novel03	Y	Y	Y	Y		GS_002269_gene_novel07	N	Y	N	N
GS_001530_gene_novel03	N	N	Y	N		GS_002272_gene_novel15	N	Y	N	N
GS_001533_gene_novel01	Y	N	N	N		GS_002272_gene_novel35	N	Y	N	N
GS_001533_gene_novel03	Y	N	N	N		GS_002272_gene_novel51	N	Y	Y	N
GS_001533_gene_novel04	Y	N	N	N		GS_002272_gene_novel52	N	Y	Y	Y
GS_001539_gene_novel01	N	Y	N	N		GS_002272_gene_novel53	N	Y	Y	Y
GS_001540_gene_novel04	Y	Y	Y	N		GS_002273_gene_novel01	Y	N	Y	N
GS_001541_gene_novel02	N	Y	Y	Y		GS_002273_gene_novel02	Y	N	Y	N
GS_001549_gene_novel08	Y	N	Y	N		GS_002273_gene_novel03	Y	Y	Y	N
GS_001549_gene_novel10	Y	N	N	N		GS_002280_gene_novel01	N	Y	N	N
GS_001553_gene_novel06	Y	Y	Y	N		GS_002280_gene_novel04	N	Y	N	N
GS_001553_gene_novel08	N	Y	Y	Y		GS_002280_gene_novel06	N	Y	N	N
GS_001553_gene_novel09	Y	Y	Y	Y		GS_002280_gene_novel08	N	Y	N	N
GS_001555_gene_novel02	N	N	N	Y		GS_002280_gene_novel09	N	Y	N	N
GS_001556_gene_novel13	N	Y	N	N		GS_002284_gene_novel01	Y	N	N	N
GS_001558	Y	N	N	N		GS_002293_gene_novel02	Y	Y	Y	N
GS_001558_gene_novel01	Y	N	N	N		GS_002293_gene_novel03	Y	Y	Y	N
GS_001558_gene_novel02	Y	N	N	N		GS_002293_gene_novel04	Y	Y	Y	N
GS_001558_gene_novel04	Y	N	Y	N		GS_002293_gene_novel06	Y	Y	Y	N
GS_001558_gene_novel05	Y	N	Y	N		GS_002293_gene_novel07	N	Y	N	N
GS_001561_gene_novel35	Y	Y	Y	Y		GS_002294_gene_novel02	N	Y	N	N
GS_001561_gene_novel46	Y	N	N	N		GS_002300_gene_novel08	Y	N	Y	N
GS_001562_gene_novel01	Y	Y	Y	Y		GS_002300_gene_novel09	N	Y	Y	Y
GS_001572_gene_novel01	N	Y	N	N		GS_002300_gene_novel10	N	Y	Y	Y
GS_001572_gene_novel02	N	Y	N	N		GS_002300_gene_novel11	N	Y	Y	N
GS_001572_gene_novel03	N	Y	N	N		GS_002310_gene_novel04	Y	Y	Y	Y
GS_001572_gene_novel04	N	Y	N	N		GS_002315_gene_novel02	N	Y	N	N
GS_001572_gene_novel05	N	Y	N	N		GS_002315_gene_novel03	N	Y	Y	N
GS_001572_gene_novel06	Y	Y	N	N		GS_002319	N	Y	N	N
GS_001573_gene_novel02	N	Y	N	N		GS_002321_gene_novel04	N	Y	N	N
GS_001573_gene_novel07	N	Y	N	N		GS_002321_gene_novel06	N	Y	Y	N
GS_001573_gene_novel08	N	Y	N	N		GS_002321_gene_novel11	N	Y	N	N
GS_001573_gene_novel10	N	Y	N	N		GS_002332_gene_novel03	N	Y	Y	Y
GS_001573_gene_novel11	N	Y	N	N		GS_002335	Y	N	N	N
GS_001573_gene_novel13	N	Y	N	N		GS_002335_gene_novel01	Y	N	N	N
GS_001573_gene_novel14	N	Y	N	N		GS_002340_gene_novel01	N	Y	N	N
GS_001579_gene_novel01	Y	N	Y	N		GS_002340_gene_novel02	N	Y	N	N
GS_001579_gene_novel05	Y	N	N	N		GS_002353_gene_novel05	N	Y	Y	Y
GS_001579_gene_novel09	Y	Y	Y	N		GS_002354_gene_novel16	Y	N	N	N
GS_001579_gene_novel10	Y	Y	Y	N		GS_002355_gene_novel04	N	Y	N	N
GS_001579_gene_novel11	Y	Y	Y	N		GS_002361_gene_novel04	N	Y	N	N
GS_001579_gene_novel12	Y	Y	Y	N		GS_002361_gene_novel05	N	Y	N	N
GS_001579_gene_novel14	N	Y	Y	N		GS_002367_gene_novel06	N	N	Y	Y
GS_001583_gene_novel12	Y	N	Y	N		GS_002383	Y	N	N	N
GS_001586_gene_novel01	N	Y	Y	Y		GS_002387_gene_novel02	Y	N	N	N
GS_001592_gene_novel01	N	Y	Y	N		GS_002390_gene_novel07	N	N	Y	N
GS_001594_gene_novel01	N	Y	N	N		GS_002390_gene_novel20	N	N	Y	N
GS_001594_gene_novel03	Y	Y	N	N		GS_002390_gene_novel22	Y	N	Y	N
GS_001604_gene_novel09	Y	Y	Y	Y		GS_002390_gene_novel29	N	N	Y	N
GS_001604_gene_novel15	N	N	Y	N		GS_002392	Y	N	N	N
GS_001604_gene_novel17	Y	N	N	N		GS_002395_gene_novel15	Y	N	Y	N
GS_001606_gene_novel02	Y	Y	N	N		GS_002396_gene_novel03	Y	N	N	N
GS_001606_gene_novel03	Y	N	N	N		GS_002407_gene_novel01	N	N	Y	N
GS_001606_gene_novel07	Y	Y	N	N		GS_002407_gene_novel04	N	N	Y	N
GS_001606_gene_novel08	Y	N	N	N		GS_002412_gene_novel01	N	Y	N	N
GS_001607_gene_novel03	N	N	Y	N		GS_002412_gene_novel02	N	Y	N	N
GS_001614_gene_novel04	Y	Y	Y	N		GS_002413_gene_novel02	N	N	Y	Y
GS_001615	Y	N	N	N		GS_002416_gene_novel02	N	Y	Y	N
GS_001615_gene_novel02	Y	N	N	N		GS_002448_gene_novel36	N	Y	N	N
GS_001615_gene_novel03	Y	N	N	N		GS_002455_gene_novel19	Y	N	N	N
GS_001615_gene_novel04	N	N	Y	N		GS_002455_gene_novel21	Y	N	N	N
GS_001615_gene_novel07	Y	N	N	N		GS_002457_gene_novel15	N	N	Y	N
GS_001618_gene_novel07	N	Y	N	N		GS_002462_gene_novel07	N	Y	N	N
GS_001619_gene_novel04	N	Y	Y	Y		GS_002466_gene_novel11	N	N	Y	N
GS_001629_gene_novel01	Y	N	Y	N		GS_002466_gene_novel26	N	Y	N	N
GS_001629_gene_novel02	Y	N	Y	N		GS_002466_gene_novel27	N	Y	Y	N
GS_001629_gene_novel03	Y	N	N	N		GS_002467	Y	N	N	N
GS_001634_gene_novel14	N	Y	N	N		GS_002490_gene_novel03	N	Y	Y	Y
GS_001639_gene_novel01	N	N	Y	N		GS_002504_gene_novel02	N	Y	N	N
GS_001640_gene_novel13	N	Y	Y	N		GS_002504_gene_novel04	N	Y	N	N
GS_001641_gene_novel02	N	Y	Y	Y		GS_002518_gene_novel15	N	Y	Y	N
GS_001641_gene_novel04	N	N	Y	N		GS_002526_gene_novel01	N	Y	N	N
GS_001641_gene_novel05	N	N	Y	N		GS_002526_gene_novel02	N	Y	N	N
GS_001647_gene_novel09	N	Y	N	N		GS_002526_gene_novel03	N	Y	N	N
GS_001647_gene_novel12	N	Y	N	N		GS_002527_gene_novel12	N	Y	Y	N
GS_001647_gene_novel16	N	Y	N	N		GS_002532_gene_novel01	Y	N	N	N
GS_001647_gene_novel19	N	Y	N	N		GS_002549_gene_novel09	N	Y	N	N
GS_001648_gene_novel05	Y	Y	Y	N		GS_002576_gene_novel01	N	Y	N	N
GS_001650_gene_novel03	N	Y	Y	N		GS_002582_gene_novel07	Y	Y	Y	Y
GS_001655_gene_novel20	N	Y	Y	N		GS_002582_gene_novel08	N	Y	N	N
GS_001655_gene_novel30	Y	Y	Y	Y		GS_002597_gene_novel01	Y	N	Y	N
GS_001656_gene_novel04	N	Y	N	N		GS_002602_gene_novel05	N	Y	N	N
GS_001661_gene_novel01	Y	N	N	N		GS_002603	Y	Y	Y	N
GS_001661_gene_novel02	Y	N	N	N		GS_002604_gene_novel01	N	Y	N	N
GS_001661_gene_novel04	Y	N	N	N		GS_002616	Y	N	N	N
GS_001661_gene_novel05	Y	N	N	N		GS_002616_gene_novel01	Y	N	Y	N
GS_001666_gene_novel01	Y	Y	Y	Y		GS_002623_gene_novel33	N	Y	N	N
GS_001677_gene_novel01	N	Y	Y	Y		GS_002629_gene_novel05	N	N	Y	N
GS_001677_gene_novel07	N	Y	Y	Y		GS_002631_gene_novel04	N	Y	N	N
GS_001677_gene_novel08	N	Y	Y	Y		GS_002631_gene_novel05	N	Y	N	N
GS_001679_gene_novel01	N	Y	N	N		GS_002631_gene_novel07	N	Y	N	N
GS_001681	N	Y	N	N		GS_002631_gene_novel10	N	Y	N	N
GS_001681_gene_novel01	N	Y	N	N		GS_002631_gene_novel11	N	Y	N	N
GS_001681_gene_novel02	N	Y	N	N		GS_002639_gene_novel16	Y	N	N	N
GS_001681_gene_novel03	N	Y	N	N		GS_002641_gene_novel04	N	Y	Y	N
GS_001681_gene_novel04	N	Y	N	N		GS_002646_gene_novel01	N	N	Y	N
GS_001681_gene_novel05	N	Y	N	N		GS_002646_gene_novel02	N	Y	Y	Y
GS_001681_gene_novel08	N	Y	N	N		GS_002666_gene_novel02	Y	N	Y	N
GS_001681_gene_novel09	N	Y	N	N		GS_002666_gene_novel03	N	N	Y	N
GS_001681_gene_novel11	N	Y	N	N		GS_002669_gene_novel01	N	Y	N	N
GS_001681_gene_novel13	N	Y	N	N		GS_002669_gene_novel02	N	Y	Y	N
GS_001681_gene_novel14	N	Y	N	N		GS_002669_gene_novel03	N	Y	N	N
GS_001681_gene_novel15	N	Y	N	N		GS_002669_gene_novel04	N	Y	N	N
GS_001681_gene_novel17	N	Y	N	N		GS_002669_gene_novel05	N	Y	N	N
GS_001681_gene_novel18	N	Y	N	N		GS_002669_gene_novel06	N	Y	N	N
GS_001681_gene_novel20	N	Y	Y	Y		GS_002703_gene_novel07	N	N	Y	N
GS_001681_gene_novel21	N	Y	N	N		GS_002708_gene_novel01	Y	Y	N	N
GS_001681_gene_novel22	N	Y	N	N		GS_002713_gene_novel08	N	Y	Y	N
GS_001681_gene_novel23	N	Y	N	N		GS_002716_gene_novel02	N	Y	N	N
GS_001681_gene_novel24	N	Y	N	N		GS_002718_gene_novel03	N	Y	N	N
GS_001681_gene_novel26	N	Y	N	N		GS_002718_gene_novel04	N	Y	N	N
GS_001681_gene_novel27	N	Y	N	N		GS_002728_gene_novel07	N	Y	N	N
GS_001681_gene_novel28	N	Y	N	N		GS_002728_gene_novel12	N	Y	N	N
GS_001681_gene_novel33	N	Y	N	N		GS_002728_gene_novel13	N	Y	N	N
GS_001681_gene_novel36	N	Y	N	N		GS_002730_gene_novel02	N	Y	N	N
GS_001681_gene_novel37	N	Y	Y	Y		GS_002732_gene_novel01	N	N	Y	N
GS_001681_gene_novel39	N	Y	N	N		GS_002739	N	N	Y	N
GS_001681_gene_novel40	N	Y	N	N		GS_002739_gene_novel01	N	N	Y	N
GS_001681_gene_novel41	N	Y	N	N		GS_002739_gene_novel02	N	Y	Y	Y
GS_001681_gene_novel43	N	Y	N	N		GS_002745_gene_novel16	Y	N	N	N
GS_001681_gene_novel44	N	Y	N	N		GS_002745_gene_novel43	N	Y	Y	N
GS_001688_gene_novel01	N	N	Y	N		GS_002754_gene_novel02	N	Y	N	N
GS_001701_gene_novel05	Y	Y	Y	Y		GS_002754_gene_novel03	N	Y	N	N
GS_001701_gene_novel06	Y	Y	Y	Y		GS_002754_gene_novel04	N	Y	N	N
GS_001702_gene_novel06	Y	N	N	N		GS_002760_gene_novel01	N	Y	N	N
GS_001702_gene_novel07	Y	N	Y	N		GS_002763_gene_novel04	N	Y	N	N
GS_001712_gene_novel01	N	Y	Y	N		GS_002765_gene_novel02	Y	N	N	N
GS_001715_gene_novel04	N	N	Y	N		GS_002765_gene_novel06	Y	N	N	N
GS_001715_gene_novel05	Y	Y	Y	Y		GS_002767_gene_novel08	Y	Y	Y	N
GS_001716_gene_novel04	Y	Y	Y	Y		GS_002767_gene_novel11	N	N	Y	N
GS_001717_gene_novel02	N	Y	Y	Y		GS_002774_gene_novel14	N	Y	Y	Y
GS_001719_gene_novel02	N	N	Y	N		GS_002776_gene_novel01	N	Y	N	N
GS_001721_gene_novel05	N	Y	N	Y		GS_002779_gene_novel27	Y	N	N	N
GS_001732_gene_novel12	N	Y	N	N		GS_002779_gene_novel30	Y	N	Y	N
GS_001732_gene_novel13	N	Y	N	N		GS_002789_gene_novel07	N	Y	N	N
GS_001732_gene_novel15	N	Y	N	N		GS_002789_gene_novel08	N	Y	N	N
GS_001732_gene_novel17	N	Y	N	N		GS_002794_gene_novel01	N	N	Y	N
GS_001740_gene_novel01	N	N	Y	N		GS_002794_gene_novel03	N	N	Y	N
GS_001746_gene_novel01	N	Y	Y	Y		GS_002797_gene_novel01	Y	N	N	N
GS_001747_gene_novel01	N	Y	Y	N		GS_002797_gene_novel04	Y	N	N	N
GS_001747_gene_novel02	N	N	Y	N		GS_002803_gene_novel03	Y	Y	Y	N
GS_001750_gene_novel01	N	Y	N	N		GS_002803_gene_novel05	N	Y	N	N
GS_001752_gene_novel01	Y	N	N	N		GS_002837_gene_novel06	N	Y	N	N
GS_001752_gene_novel02	Y	N	N	N		GS_002837_gene_novel08	N	Y	N	N
GS_001756_gene_novel04	Y	Y	Y	Y		GS_002837_gene_novel09	N	Y	N	N
GS_001756_gene_novel10	N	Y	N	N		GS_002838_gene_novel01	N	Y	N	N
GS_001756_gene_novel11	N	Y	N	N		GS_002838_gene_novel02	N	Y	N	N
GS_001756_gene_novel13	Y	Y	N	N		GS_002851_gene_novel03	N	Y	Y	N
GS_001756_gene_novel15	N	Y	N	N		GS_002859_gene_novel08	N	Y	Y	N
GS_001756_gene_novel16	Y	Y	N	N		GS_002863_gene_novel10	N	Y	N	N
GS_001764_gene_novel05	N	Y	N	N		GS_002864_gene_novel11	N	N	Y	N
GS_001764_gene_novel08	N	Y	N	N		GS_002865_gene_novel23	N	N	Y	N
GS_001764_gene_novel09	N	Y	N	N		GS_002865_gene_novel24	Y	Y	Y	Y
GS_001764_gene_novel12	N	Y	N	N		GS_002867_gene_novel01	N	Y	N	N
GS_001764_gene_novel13	Y	Y	Y	Y		GS_002867_gene_novel02	N	Y	N	N
GS_001768	Y	N	N	N		GS_002867_gene_novel05	N	Y	N	N
GS_001771_gene_novel01	Y	Y	Y	N		GS_002867_gene_novel06	N	Y	N	N
GS_001772_gene_novel18	N	Y	N	N		GS_002867_gene_novel07	N	Y	N	N
GS_001772_gene_novel19	N	Y	N	N		GS_002868_gene_novel05	N	N	Y	N
GS_001772_gene_novel20	N	Y	N	N		GS_002874_gene_novel03	N	Y	N	N
GS_001772_gene_novel21	Y	Y	Y	Y		GS_002874_gene_novel09	N	Y	N	N
GS_001781	Y	N	N	N		GS_002887_gene_novel01	Y	N	N	N
GS_001785_gene_novel08	N	Y	N	Y		GS_002893_gene_novel09	N	Y	N	N
GS_001788_gene_novel01	N	Y	N	N		GS_002893_gene_novel10	N	Y	N	N
GS_001788_gene_novel02	Y	N	Y	N		GS_002932_gene_novel02	Y	N	N	N
GS_001788_gene_novel04	Y	Y	Y	Y		GS_002939_gene_novel01	N	Y	N	N
GS_001788_gene_novel05	N	Y	Y	Y		GS_002939_gene_novel02	N	Y	N	N
GS_001798_gene_novel06	N	Y	N	N		GS_002942_gene_novel04	Y	N	N	N
GS_001813_gene_novel02	Y	Y	Y	Y		GS_002944_gene_novel03	N	Y	N	N
GS_001815_gene_novel12	N	Y	N	Y		GS_002944_gene_novel05	N	Y	Y	N
GS_001826_gene_novel02	N	Y	N	N		GS_002945_gene_novel07	Y	N	Y	N
GS_001831_gene_novel01	N	Y	N	N		GS_002945_gene_novel11	Y	N	Y	N
GS_001833_gene_novel07	N	Y	N	N		GS_002946_gene_novel02	N	Y	N	N
GS_001833_gene_novel08	N	Y	N	N		GS_002950_gene_novel01	N	Y	N	N
GS_001833_gene_novel09	N	Y	N	N		GS_002952_gene_novel02	N	Y	N	N
GS_001833_gene_novel10	Y	Y	Y	Y		GS_002953	N	Y	N	N
GS_001843_gene_novel03	Y	Y	N	N		GS_002957_gene_novel02	N	Y	N	N
GS_001843_gene_novel04	Y	Y	Y	Y		GS_002957_gene_novel03	N	Y	N	N
GS_001845_gene_novel10	Y	N	N	N		GS_002957_gene_novel04	N	Y	N	N
GS_001845_gene_novel18	N	N	Y	N		GS_002958_gene_novel01	N	Y	N	N
GS_001845_gene_novel21	Y	N	N	N		GS_002958_gene_novel02	N	Y	N	N
GS_001845_gene_novel24	Y	N	N	N		GS_002967_gene_novel02	Y	Y	N	N
GS_001845_gene_novel25	N	N	Y	N		GS_002967_gene_novel04	Y	Y	Y	N
GS_001854_gene_novel01	Y	N	N	N		GS_002969_gene_novel01	N	Y	N	N
GS_001854_gene_novel02	N	N	Y	N		GS_002972_gene_novel02	N	Y	Y	Y
GS_001858_gene_novel14	N	Y	Y	Y		GS_002973_gene_novel02	N	Y	N	N
GS_001858_gene_novel15	N	Y	N	N		GS_002976_gene_novel27	N	Y	N	N
GS_001858_gene_novel17	N	Y	N	N		GS_002976_gene_novel30	N	Y	Y	N
GS_001858_gene_novel19	N	Y	Y	N		GS_002997_gene_novel01	Y	N	N	N
GS_001865_gene_novel10	Y	N	N	N		GS_003003_gene_novel10	N	Y	Y	Y
GS_001866_gene_novel03	Y	Y	Y	Y		GS_003008_gene_novel01	Y	N	N	N
GS_001867_gene_novel02	N	Y	N	N		GS_003023_gene_novel01	Y	N	N	N
GS_001868_gene_novel14	Y	Y	Y	N		GS_003025_gene_novel01	N	Y	N	N
GS_001874_gene_novel10	N	N	Y	N		GS_003025_gene_novel02	N	Y	N	N
GS_001886_gene_novel01	N	Y	Y	Y		GS_003046_gene_novel02	N	Y	Y	N
GS_001886_gene_novel02	N	Y	Y	Y		GS_003054_gene_novel01	Y	Y	N	N
GS_001886_gene_novel03	Y	Y	Y	Y		GS_003054_gene_novel03	Y	Y	N	N
GS_001886_gene_novel04	Y	N	N	N		GS_003054_gene_novel04	N	Y	N	N
GS_001886_gene_novel05	Y	N	Y	N		GS_003054_gene_novel05	Y	Y	Y	N
GS_001886_gene_novel06	Y	N	Y	N		GS_003054_gene_novel21	Y	Y	N	N
GS_001887_gene_novel04	N	Y	N	N		GS_003054_gene_novel60	Y	N	N	N
GS_001887_gene_novel05	N	Y	N	N		GS_003054_gene_novel61	N	N	Y	N
GS_001887_gene_novel06	N	Y	N	N		GS_003054_gene_novel63	N	Y	Y	N
GS_001888_gene_novel02	Y	Y	Y	Y		GS_003054_gene_novel64	N	Y	Y	N
GS_001891_gene_novel01	N	N	Y	N		GS_003054_gene_novel66	N	Y	Y	Y
GS_001891_gene_novel02	N	N	Y	N		GS_003055_gene_novel01	N	Y	N	N
GS_001892_gene_novel04	Y	Y	Y	Y		GS_003058_gene_novel02	N	Y	Y	N
GS_001893_gene_novel04	Y	Y	Y	N		GS_003058_gene_novel03	N	Y	Y	N
GS_001893_gene_novel05	Y	Y	Y	Y		GS_003058_gene_novel05	N	Y	Y	N
GS_001893_gene_novel06	N	Y	Y	N		GS_003061_gene_novel02	Y	N	N	N
GS_001895_gene_novel03	Y	Y	Y	N		GS_003061_gene_novel04	Y	Y	N	N
GS_001899_gene_novel08	N	Y	Y	Y		GS_003061_gene_novel05	N	Y	Y	N
GS_001902_gene_novel14	Y	Y	N	N		GS_003061_gene_novel06	Y	Y	N	N
GS_001905_gene_novel05	N	Y	N	N		GS_003061_gene_novel11	Y	Y	N	N
GS_001906_gene_novel05	N	Y	Y	Y		GS_003061_gene_novel12	Y	N	N	N
GS_001913_gene_novel16	Y	Y	Y	N		GS_003062_gene_novel08	N	Y	N	N
GS_001913_gene_novel23	Y	Y	Y	N		GS_003065_gene_novel01	Y	N	N	N
GS_001916_gene_novel01	Y	N	N	N		GS_003066_gene_novel02	N	N	Y	N
GS_001916_gene_novel02	Y	N	N	N		GS_003067_gene_novel01	N	Y	N	N
GS_001916_gene_novel03	Y	Y	Y	Y		GS_003067_gene_novel02	N	Y	N	N
GS_001921_gene_novel01	N	Y	Y	N		GS_003067_gene_novel03	N	Y	N	N
GS_001922_gene_novel20	Y	N	N	N		GS_003067_gene_novel04	N	Y	N	N
GS_001922_gene_novel56	N	N	Y	N		GS_003068_gene_novel01	Y	N	Y	N
GS_001922_gene_novel67	N	Y	Y	Y		GS_003071	Y	N	N	N
GS_001923_gene_novel02	N	Y	N	N		GS_003082_gene_novel05	N	Y	N	N
GS_001932_gene_novel03	N	Y	Y	N		GS_003082_gene_novel06	N	Y	N	N
GS_001932_gene_novel05	N	Y	Y	N		GS_003082_gene_novel07	N	Y	N	N
GS_001932_gene_novel06	N	Y	Y	Y		GS_003082_gene_novel08	N	Y	N	N
GS_001933_gene_novel01	N	Y	N	N		GS_003090_gene_novel01	N	Y	N	N
GS_001937_gene_novel04	N	N	Y	N		GS_003090_gene_novel02	N	Y	N	N
GS_001945_gene_novel04	Y	N	Y	N		GS_003090_gene_novel03	N	Y	N	N
GS_001947_gene_novel01	Y	N	N	N		GS_003090_gene_novel05	N	Y	N	N
GS_001949_gene_novel16	Y	N	N	N		GS_003090_gene_novel07	N	Y	N	N
GS_001953	Y	N	Y	N		GS_003091_gene_novel07	N	Y	N	N
GS_001953_gene_novel03	Y	Y	Y	Y		GS_003092_gene_novel02	Y	Y	Y	N
GS_001954_gene_novel02	Y	Y	N	N		GS_003093_gene_novel13	N	Y	Y	Y
GS_001955_gene_novel05	N	Y	Y	Y		GS_003094_gene_novel01	N	Y	N	N
GS_001955_gene_novel06	N	Y	Y	Y		GS_003096_gene_novel01	Y	N	Y	N
GS_001955_gene_novel10	N	Y	N	N		GS_003122_gene_novel01	N	Y	N	N
GS_001957	Y	N	N	N		GS_003126_gene_novel02	N	Y	N	N
GS_001961_gene_novel01	N	Y	N	N		GS_003126_gene_novel06	Y	N	N	N
GS_001976_gene_novel02	N	Y	Y	Y		GS_003126_gene_novel07	Y	Y	N	N
GS_001976_gene_novel04	N	Y	Y	Y		GS_003133_gene_novel07	Y	N	N	N
GS_001979_gene_novel11	Y	Y	Y	Y		GS_003133_gene_novel11	Y	Y	Y	N
GS_001981	Y	N	N	N		GS_003136_gene_novel03	Y	N	N	N
GS_001986	N	Y	N	N		GS_003137_gene_novel01	N	Y	N	N
GS_001986_gene_novel01	N	Y	N	N		GS_003137_gene_novel03	N	Y	N	N
GS_001986_gene_novel02	N	Y	N	N		GS_003137_gene_novel04	N	Y	N	N
GS_001988_gene_novel04	N	Y	Y	N		GS_003137_gene_novel06	N	Y	N	N
GS_001988_gene_novel07	N	Y	Y	Y		GS_003137_gene_novel07	N	Y	N	N
GS_001990	Y	N	N	N		GS_003137_gene_novel09	Y	Y	Y	N
GS_001991_gene_novel02	Y	Y	Y	Y		GS_003138	Y	N	N	N
GS_001991_gene_novel06	Y	Y	Y	Y		GS_003139_gene_novel07	N	Y	N	N
GS_001991_gene_novel20	N	Y	N	N		GS_003139_gene_novel08	N	Y	N	N
GS_001991_gene_novel22	N	Y	N	N		GS_003142_gene_novel05	N	Y	N	N
GS_001991_gene_novel23	Y	Y	Y	Y		GS_003142_gene_novel08	N	Y	Y	N
GS_001992_gene_novel01	N	Y	N	N		GS_003149_gene_novel04	N	Y	N	N
GS_001993_gene_novel02	Y	N	N	N		GS_003157_gene_novel03	N	Y	N	N
GS_001998_gene_novel01	N	Y	Y	N		GS_003157_gene_novel04	N	Y	N	N
GS_002001_gene_novel08	N	Y	N	N		GS_003157_gene_novel05	N	Y	N	N
GS_002001_gene_novel18	N	Y	N	N		GS_003157_gene_novel07	N	Y	N	N
GS_002001_gene_novel20	N	Y	Y	Y		GS_003157_gene_novel09	N	Y	N	N
GS_002004_gene_novel01	N	Y	N	N		GS_003161_gene_novel02	N	Y	N	N
GS_002004_gene_novel02	Y	Y	N	N		GS_003161_gene_novel04	N	Y	N	N
GS_002004_gene_novel03	N	Y	N	N		GS_003164_gene_novel07	N	N	Y	N
GS_002004_gene_novel05	N	Y	N	N		GS_003164_gene_novel08	Y	N	Y	N
GS_002004_gene_novel07	N	Y	N	N		GS_003172_gene_novel01	N	N	Y	N
GS_002004_gene_novel08	N	Y	Y	N		GS_003175_gene_novel12	Y	N	N	N
GS_002004_gene_novel09	N	Y	N	N		GS_003180_gene_novel01	N	Y	Y	Y
GS_002004_gene_novel10	N	Y	N	N		GS_003180_gene_novel02	Y	Y	N	Y
GS_002011_gene_novel08	N	Y	N	N		GS_003194_gene_novel01	N	Y	Y	N
GS_002014_gene_novel02	N	N	Y	N		GS_003209_gene_novel01	Y	N	N	N
GS_002021_gene_novel01	N	Y	N	N		GS_003222_gene_novel01	Y	N	N	N
GS_002023_gene_novel02	N	N	Y	N		GS_003222_gene_novel03	Y	N	N	N
GS_002023_gene_novel03	Y	Y	Y	Y		GS_003231_gene_novel03	Y	N	N	N
GS_002023_gene_novel04	Y	Y	Y	Y		GS_003231_gene_novel04	Y	Y	Y	N
GS_002024	Y	N	N	N		GS_003233_gene_novel01	N	Y	N	N
GS_002024_gene_novel01	Y	N	Y	N		GS_003233_gene_novel04	N	Y	N	N
GS_002025_gene_novel23	N	N	Y	N		GS_003233_gene_novel05	N	Y	N	N
GS_002025_gene_novel24	N	N	Y	N		GS_003233_gene_novel07	N	Y	N	N
GS_002026_gene_novel03	N	Y	Y	N		GS_003234_gene_novel02	N	Y	N	N
GS_002026_gene_novel05	Y	Y	Y	Y		GS_003236_gene_novel01	N	Y	N	N
GS_002026_gene_novel06	Y	Y	Y	Y		GS_003244_gene_novel04	Y	Y	Y	Y
GS_002027_gene_novel13	N	Y	N	N		GS_003257_gene_novel20	N	Y	N	N
GS_002027_gene_novel14	N	Y	N	N		GS_003257_gene_novel29	N	Y	N	N
GS_002027_gene_novel15	N	Y	N	N		GS_003257_gene_novel31	N	Y	N	N
GS_002028_gene_novel05	N	Y	Y	Y		GS_003257_gene_novel32	N	Y	N	N
GS_002030_gene_novel02	N	Y	N	N		GS_003257_gene_novel33	N	Y	Y	Y
GS_002046	Y	N	N	N		GS_003258_gene_novel01	N	Y	N	N
GS_002050	Y	N	N	N		GS_003258_gene_novel02	N	Y	N	N
GS_002050_gene_novel01	Y	N	N	N		GS_003260_gene_novel01	N	Y	N	N
GS_002051_gene_novel08	N	Y	Y	N		GS_003260_gene_novel02	N	Y	N	N
GS_002051_gene_novel09	Y	Y	Y	N		GS_003269_gene_novel01	Y	N	N	N
GS_002051_gene_novel10	Y	Y	Y	Y		GS_003276_gene_novel07	N	Y	N	N
GS_002063_gene_novel02	N	Y	N	N		GS_003278_gene_novel02	N	Y	N	N
GS_002063_gene_novel03	N	Y	N	N		GS_003279_gene_novel16	N	Y	N	N
GS_002066_gene_novel10	N	Y	N	N		GS_003279_gene_novel17	N	Y	N	N
GS_002070_gene_novel02	N	Y	Y	N		GS_003280_gene_novel01	Y	N	N	N
GS_002075_gene_novel05	N	Y	N	N		GS_003283_gene_novel01	Y	N	N	N
GS_002075_gene_novel06	N	Y	N	N		GS_003288_gene_novel12	Y	N	Y	N
GS_002075_gene_novel15	N	Y	N	N		GS_003290_gene_novel15	Y	Y	Y	Y
GS_002075_gene_novel16	N	Y	N	N		GS_003290_gene_novel23	N	Y	Y	N
GS_002075_gene_novel21	N	Y	N	N		GS_003290_gene_novel27	N	Y	N	N
GS_002075_gene_novel22	N	Y	N	N		GS_003290_gene_novel28	N	Y	Y	Y
GS_002075_gene_novel24	N	Y	N	N		GS_003295_gene_novel01	Y	N	N	N
GS_002075_gene_novel25	N	Y	Y	N		GS_003295_gene_novel02	Y	N	N	N
GS_002075_gene_novel26	N	Y	Y	N		GS_003295_gene_novel03	Y	N	N	N
GS_002077_gene_novel02	N	N	Y	N		GS_003300_gene_novel01	Y	Y	N	N
GS_002077_gene_novel05	Y	N	N	N		GS_003301	Y	N	N	N
GS_002079_gene_novel01	N	Y	N	N		GS_003301_gene_novel01	Y	N	N	N
GS_002079_gene_novel03	Y	Y	N	N		GS_003301_gene_novel05	Y	N	Y	N
GS_002079_gene_novel07	N	Y	N	N		GS_003304_gene_novel06	Y	N	N	N
GS_002084_gene_novel11	N	Y	Y	Y		GS_003307_gene_novel17	N	Y	Y	N
GS_002090_gene_novel04	Y	Y	Y	Y		GS_003308_gene_novel01	Y	Y	Y	Y
GS_002090_gene_novel05	Y	Y	Y	Y		GS_003316_gene_novel01	N	Y	N	N
GS_002091_gene_novel03	Y	N	Y	N		GS_003334	N	Y	N	N
GS_002091_gene_novel04	N	Y	Y	Y		GS_003334_gene_novel01	N	Y	N	N
GS_002091_gene_novel07	Y	N	N	N		GS_003334_gene_novel04	N	Y	N	N
GS_002092_gene_novel01	N	Y	N	N		GS_003334_gene_novel05	Y	Y	N	N
GS_002092_gene_novel03	N	Y	N	N		GS_003336	Y	N	N	N
GS_002092_gene_novel04	N	Y	N	N		GS_003352_gene_novel01	N	N	Y	N
GS_002092_gene_novel06	N	Y	N	N		GS_003353_gene_novel08	N	N	Y	N
GS_002092_gene_novel07	N	Y	N	N		GS_003354	N	Y	N	N
GS_002092_gene_novel08	N	Y	N	N		GS_003354_gene_novel03	N	Y	N	N
GS_002092_gene_novel10	N	Y	N	N		GS_003355_gene_novel01	N	Y	N	N
GS_002092_gene_novel16	N	Y	N	N		GS_003355_gene_novel02	N	Y	Y	N
GS_002092_gene_novel17	N	Y	N	N		GS_003355_gene_novel03	N	Y	Y	N
GS_002092_gene_novel18	N	Y	N	N		GS_003356_gene_novel07	Y	N	N	N
GS_002096_gene_novel03	N	Y	Y	Y		GS_003363_gene_novel01	N	Y	N	N
GS_002096_gene_novel04	Y	Y	Y	Y		GS_003366_gene_novel09	N	Y	N	N
GS_002097_gene_novel16	N	Y	N	N		GS_003366_gene_novel10	Y	Y	N	N
GS_002104_gene_novel09	N	N	Y	N		GS_003374_gene_novel03	N	Y	N	N
GS_002104_gene_novel10	N	N	Y	Y		GS_003374_gene_novel04	N	Y	N	N
GS_002109_gene_novel03	N	Y	N	N		GS_003383_gene_novel03	N	Y	N	N
GS_002110_gene_novel03	N	N	Y	N		GS_003389_gene_novel03	Y	N	Y	N
GS_002110_gene_novel04	N	N	Y	N		GS_003389_gene_novel04	Y	Y	Y	N
GS_002112_gene_novel05	Y	N	N	N		GS_003399_gene_novel12	N	N	Y	N
GS_002113_gene_novel57	Y	N	N	N		GS_003401_gene_novel01	Y	N	N	N
GS_002113_gene_novel60	Y	N	Y	N		GS_003405_gene_novel03	N	Y	Y	Y
GS_002113_gene_novel63	N	Y	Y	Y		GS_003416_gene_novel04	N	Y	N	N
GS_002114_gene_novel01	Y	Y	N	N		GS_003418_gene_novel03	N	N	Y	N
GS_002117_gene_novel02	Y	Y	Y	Y		GS_003418_gene_novel05	Y	Y	N	N
GS_002118_gene_novel11	Y	Y	Y	Y		GS_003427_gene_novel01	N	Y	N	N
GS_002118_gene_novel12	Y	Y	Y	Y		GS_003430_gene_novel13	N	Y	Y	N
GS_002125_gene_novel03	N	Y	Y	Y		GS_003435_gene_novel09	N	N	Y	N
GS_002125_gene_novel06	N	N	Y	N		GS_003438_gene_novel14	N	Y	Y	N
GS_002125_gene_novel07	Y	Y	Y	Y		GS_003438_gene_novel17	N	Y	Y	N
GS_002126_gene_novel10	N	Y	N	N		GS_003438_gene_novel18	N	Y	Y	N
GS_002126_gene_novel11	N	Y	N	N		GS_003439_gene_novel02	N	Y	N	N
GS_002134_gene_novel04	Y	Y	Y	N		GS_003449_gene_novel01	N	Y	N	N
GS_002134_gene_novel35	Y	N	N	N		GS_003452_gene_novel03	N	Y	Y	Y
GS_002134_gene_novel36	Y	Y	Y	Y		GS_003472_gene_novel08	N	Y	N	N
GS_002135_gene_novel01	N	Y	N	N		GS_003475_gene_novel03	N	Y	Y	N
GS_002141_gene_novel02	N	Y	Y	N		GS_003477	Y	N	N	N
GS_002142_gene_novel06	Y	Y	Y	Y		GS_003479_gene_novel05	N	Y	N	N
GS_002153_gene_novel03	Y	N	N	N		GS_003483_gene_novel01	N	Y	N	N
GS_002153_gene_novel04	N	Y	Y	N		GS_003483_gene_novel02	N	Y	N	N
GS_002154_gene_novel05	N	Y	Y	N		GS_003483_gene_novel03	N	Y	N	N
GS_002159_gene_novel02	Y	N	N	N		GS_003483_gene_novel05	N	Y	N	N
GS_002159_gene_novel03	N	Y	N	N		GS_003483_gene_novel07	N	Y	N	N
GS_002165_gene_novel01	N	Y	Y	Y		GS_003483_gene_novel08	N	Y	N	N
GS_002166_gene_novel18	Y	Y	Y	Y		GS_003484_gene_novel08	Y	N	Y	N
GS_002168_gene_novel02	N	Y	N	N		GS_003487_gene_novel08	Y	Y	Y	Y
GS_002172_gene_novel01	N	Y	N	N		GS_003492_gene_novel01	N	Y	N	N
GS_002173_gene_novel01	N	Y	Y	N		GS_003492_gene_novel02	N	Y	N	N
GS_002173_gene_novel02	N	Y	Y	N		GS_003492_gene_novel03	N	Y	N	N
GS_002173_gene_novel25	N	Y	Y	Y		GS_003493_gene_novel01	N	Y	Y	N
GS_002173_gene_novel27	Y	Y	Y	Y		GS_003504_gene_novel19	Y	N	N	N
GS_002173_gene_novel52	N	Y	Y	N		GS_003507_gene_novel02	N	N	Y	N
GS_002173_gene_novel54	N	Y	Y	Y		GS_003509	Y	N	N	N
GS_002176_gene_novel13	N	Y	Y	N		GS_003509_gene_novel05	N	Y	N	N
GS_002177_gene_novel02	Y	Y	Y	Y		GS_003517_gene_novel02	N	Y	Y	N
GS_002181_gene_novel03	Y	Y	Y	Y		GS_003521_gene_novel03	N	N	Y	N
GS_002181_gene_novel04	Y	Y	Y	Y		GS_003524_gene_novel03	Y	Y	Y	Y
GS_002181_gene_novel05	Y	Y	Y	Y		GS_003524_gene_novel09	Y	Y	Y	Y
GS_002182_gene_novel05	Y	N	N	N		GS_003524_gene_novel10	Y	Y	Y	Y
GS_002182_gene_novel06	Y	N	N	N		GS_003524_gene_novel11	Y	Y	Y	Y
GS_002182_gene_novel07	Y	Y	N	N		GS_003524_gene_novel12	Y	Y	Y	Y
GS_002183	N	Y	N	N		GS_003527_gene_novel07	Y	N	N	N
GS_002183_gene_novel03	N	Y	N	N		GS_003527_gene_novel08	Y	N	N	N
GS_002183_gene_novel04	N	Y	N	N		GS_003527_gene_novel09	Y	N	N	N
GS_002183_gene_novel05	Y	Y	Y	N		GS_003530_gene_novel12	N	N	Y	N
GS_002183_gene_novel07	N	Y	N	N		GS_003535_gene_novel09	N	Y	N	N
GS_002184_gene_novel02	N	Y	N	N		GS_003535_gene_novel21	N	Y	N	N
GS_002184_gene_novel03	Y	Y	Y	Y		GS_003535_gene_novel23	N	Y	N	N
GS_002184_gene_novel04	Y	Y	Y	Y		GS_003536_gene_novel02	N	Y	N	N
GS_002185_gene_novel14	N	Y	N	N		GS_003536_gene_novel03	N	Y	N	N
GS_002188_gene_novel01	Y	N	N	N		GS_003548_gene_novel01	Y	N	N	N
GS_002188_gene_novel03	Y	N	N	N		GS_003549_gene_novel04	N	Y	N	N
GS_002189_gene_novel02	Y	Y	N	N		GS_003549_gene_novel09	N	Y	N	N
GS_002196_gene_novel01	N	N	Y	N		GS_003549_gene_novel10	N	Y	N	N
GS_002201_gene_novel01	N	Y	N	N		GS_003549_gene_novel12	N	Y	N	N
GS_002201_gene_novel02	N	Y	N	N		GS_003549_gene_novel14	N	Y	Y	Y
GS_002202_gene_novel04	N	N	Y	N		GS_003550_gene_novel01	Y	N	N	N
GS_002208_gene_novel13	Y	N	N	N		GS_003552_gene_novel02	Y	N	N	N
GS_002209_gene_novel04	N	Y	N	N		GS_003552_gene_novel03	Y	N	N	N
GS_002209_gene_novel07	N	N	Y	N		GS_003552_gene_novel06	Y	N	N	N
GS_002210_gene_novel02	Y	Y	Y	Y		GS_003552_gene_novel07	Y	N	N	N
GS_002211_gene_novel05	N	N	Y	N		GS_003562_gene_novel02	N	Y	N	N
GS_002211_gene_novel06	Y	Y	Y	Y		GS_003562_gene_novel05	N	Y	N	N
GS_002211_gene_novel07	Y	Y	Y	Y		GS_003565_gene_novel15	Y	Y	Y	N
GS_002212_gene_novel02	N	Y	N	N		GS_003574_gene_novel01	N	Y	N	N
GS_002212_gene_novel04	N	Y	N	N		GS_003574_gene_novel04	N	Y	Y	N
GS_002212_gene_novel07	Y	N	N	N		GS_003575_gene_novel02	N	Y	N	N
GS_002214_gene_novel01	Y	Y	Y	N		GS_003575_gene_novel04	N	Y	N	N
GS_002221_gene_novel15	Y	Y	N	N		GS_003580_gene_novel01	N	N	Y	N
GS_002222_gene_novel01	Y	Y	N	N		GS_003580_gene_novel02	N	N	Y	N
GS_002222_gene_novel02	Y	Y	N	N		GS_003580_gene_novel07	N	N	Y	N
GS_002222_gene_novel03	N	Y	Y	N		GS_003580_gene_novel11	N	N	Y	N
GS_002222_gene_novel04	Y	Y	N	N		GS_003584_gene_novel03	Y	N	N	N
GS_002222_gene_novel05	Y	Y	N	N		GS_003591_gene_novel02	N	N	Y	N
GS_002222_gene_novel06	Y	Y	Y	Y		GS_003594_gene_novel01	N	Y	N	N
GS_002223_gene_novel03	N	Y	Y	Y		GS_003594_gene_novel02	N	Y	N	N
GS_002224_gene_novel01	Y	N	N	N		GS_003596_gene_novel02	Y	Y	Y	N
GS_002225_gene_novel03	N	Y	N	N		GS_003598_gene_novel02	N	N	Y	N
GS_002229_gene_novel02	N	Y	Y	N		GS_003603_gene_novel11	Y	N	N	N
GS_002236_gene_novel05	Y	Y	Y	Y		GS_003604_gene_novel22	N	Y	N	N
GS_002237_gene_novel02	Y	Y	N	N		GS_003604_gene_novel24	N	Y	Y	N
GS_002237_gene_novel04	Y	Y	Y	N		GS_003605_gene_novel03	N	N	Y	N
GS_002243_gene_novel01	N	N	Y	N		GS_003607_gene_novel01	N	N	Y	N
GS_002247	Y	N	N	N		GS_003610	N	Y	N	N
GS_002247_gene_novel01	Y	N	N	N		GS_003610_gene_novel03	N	Y	N	N
GS_002247_gene_novel02	Y	N	N	N		GS_003629_gene_novel01	N	Y	N	N
GS_002254_gene_novel01	N	N	Y	N		GS_003629_gene_novel02	N	Y	N	N
GS_002254_gene_novel03	Y	Y	N	N		GS_003629_gene_novel03	N	Y	N	N
GS_002255_gene_novel02	N	Y	N	N		GS_003629_gene_novel07	N	Y	N	N
GS_002255_gene_novel03	Y	N	Y	N		GS_003629_gene_novel17	N	Y	Y	N
GS_002266_gene_novel01	Y	N	N	N		GS_003629_gene_novel18	N	Y	N	Y
GS_002266_gene_novel02	Y	Y	Y	Y		GS_003630_gene_novel16	N	N	Y	N
GS_002269_gene_novel01	N	Y	Y	N		GS_003633_gene_novel01	Y	N	N	N
GS_002269_gene_novel04	N	Y	N	N		GS_003639_gene_novel02	Y	N	N	N
GS_002269_gene_novel05	N	Y	N	N		GS_003639_gene_novel04	N	Y	N	N
GS_002269_gene_novel06	N	Y	N	N		GS_003639_gene_novel06	N	Y	N	N
GS_002269_gene_novel08	N	Y	N	N		GS_003639_gene_novel08	N	Y	N	N
GS_002269_gene_novel09	N	Y	N	N		GS_003639_gene_novel09	N	Y	N	N
GS_002271_gene_novel01	N	Y	N	N		GS_003639_gene_novel10	N	Y	N	N
GS_002271_gene_novel02	Y	Y	Y	Y		GS_003639_gene_novel11	N	Y	N	N
GS_002272_gene_novel50	N	Y	Y	N		GS_003639_gene_novel13	N	Y	Y	N
GS_002272_gene_novel52	N	Y	Y	Y		GS_003641_gene_novel27	N	N	Y	N
GS_002272_gene_novel53	N	Y	Y	Y		GS_003641_gene_novel45	N	Y	Y	N
GS_002272_gene_novel54	N	Y	Y	Y		GS_003641_gene_novel46	N	Y	Y	N
GS_002273_gene_novel04	Y	Y	Y	N		GS_003641_gene_novel49	N	N	Y	N
GS_002274_gene_novel26	Y	N	N	N		GS_003658_gene_novel03	N	N	Y	Y
GS_002274_gene_novel27	Y	Y	Y	N		GS_003658_gene_novel07	Y	N	N	N
GS_002280_gene_novel02	N	Y	N	N		GS_003660_gene_novel05	N	N	Y	N
GS_002280_gene_novel03	N	Y	N	N		GS_003660_gene_novel06	Y	N	Y	N
GS_002280_gene_novel05	N	Y	N	N		GS_003680_gene_novel05	N	Y	N	N
GS_002280_gene_novel07	N	Y	N	N		GS_003682_gene_novel06	N	N	Y	N
GS_002280_gene_novel10	N	Y	N	N		GS_003683_gene_novel04	Y	N	N	N
GS_002280_gene_novel11	N	Y	N	N		GS_003684_gene_novel16	N	Y	N	N
GS_002284_gene_novel02	Y	N	N	N		GS_003685_gene_novel01	N	Y	Y	N
GS_002285_gene_novel08	Y	N	N	N		GS_003685_gene_novel02	Y	N	N	N
GS_002287_gene_novel08	Y	N	N	N		GS_003685_gene_novel04	Y	N	N	N
GS_002287_gene_novel13	Y	N	N	N		GS_003686_gene_novel15	N	Y	N	N
GS_002287_gene_novel17	Y	Y	Y	Y		GS_003686_gene_novel16	N	Y	N	N
GS_002287_gene_novel18	Y	N	N	N		GS_003687_gene_novel01	Y	Y	Y	N
GS_002289	N	Y	N	N		GS_003697_gene_novel02	N	Y	N	N
GS_002292_gene_novel01	Y	Y	N	N		GS_003697_gene_novel03	N	Y	N	N
GS_002293_gene_novel01	Y	Y	Y	N		GS_003699_gene_novel01	N	Y	Y	N
GS_002293_gene_novel03	Y	Y	Y	N		GS_003703_gene_novel04	N	Y	N	N
GS_002293_gene_novel04	Y	Y	Y	N		GS_003703_gene_novel06	N	Y	N	N
GS_002293_gene_novel05	Y	Y	Y	N		GS_003706	Y	N	N	N
GS_002293_gene_novel08	Y	Y	Y	N		GS_003714_gene_novel04	N	N	Y	N
GS_002300_gene_novel03	N	Y	N	N		GS_003715_gene_novel01	Y	N	N	N
GS_002300_gene_novel06	N	N	Y	Y		GS_003715_gene_novel02	Y	N	N	N
GS_002300_gene_novel09	N	Y	Y	Y		GS_003715_gene_novel03	Y	Y	Y	N
GS_002300_gene_novel10	N	Y	Y	Y		GS_003715_gene_novel05	Y	N	N	N
GS_002300_gene_novel11	N	Y	Y	N		GS_003727_gene_novel22	Y	Y	Y	N
GS_002300_gene_novel12	N	Y	Y	Y		GS_003729_gene_novel12	N	Y	N	N
GS_002300_gene_novel13	Y	Y	Y	Y		GS_003735_gene_novel27	Y	N	N	N
GS_002310_gene_novel02	N	N	Y	N		GS_003738_gene_novel01	N	Y	N	N
GS_002311_gene_novel10	Y	Y	Y	Y		GS_003738_gene_novel02	N	Y	N	N
GS_002312_gene_novel04	N	N	Y	N		GS_003738_gene_novel04	N	Y	N	N
GS_002319	N	Y	N	N		GS_003738_gene_novel05	N	Y	N	N
GS_002319_gene_novel01	N	Y	N	N		GS_003746_gene_novel27	N	Y	Y	N
GS_002319_gene_novel02	N	Y	Y	Y		GS_003779_gene_novel08	N	N	Y	N
GS_002321_gene_novel08	N	Y	N	N		GS_003779_gene_novel10	Y	N	N	N
GS_002332_gene_novel04	Y	Y	Y	Y		GS_003782_gene_novel02	Y	Y	N	N
GS_002332_gene_novel05	Y	N	N	N		GS_003786_gene_novel02	Y	Y	Y	N
GS_002335	Y	N	N	N		GS_003793	Y	Y	Y	N
GS_002336_gene_novel04	N	Y	N	N		GS_003796_gene_novel03	Y	N	N	N
GS_002336_gene_novel05	N	Y	N	N		GS_003803_gene_novel04	Y	N	N	N
GS_002338_gene_novel03	Y	N	N	N		GS_003808_gene_novel03	N	N	Y	N
GS_002338_gene_novel05	Y	Y	Y	Y		GS_003812_gene_novel01	N	Y	N	N
GS_002340_gene_novel01	N	Y	N	N		GS_003812_gene_novel02	N	Y	N	N
GS_002340_gene_novel03	N	Y	N	N		GS_003812_gene_novel03	N	Y	N	N
GS_002344_gene_novel03	Y	N	N	N		GS_003812_gene_novel04	N	Y	N	N
GS_002347_gene_novel01	N	Y	N	N		GS_003812_gene_novel06	Y	Y	N	N
GS_002351	Y	N	N	N		GS_003812_gene_novel07	N	Y	N	N
GS_002351_gene_novel02	Y	N	N	N		GS_003812_gene_novel08	N	Y	N	N
GS_002351_gene_novel03	Y	N	N	N		GS_003813_gene_novel02	Y	N	N	N
GS_002357_gene_novel08	Y	N	N	N		GS_003815_gene_novel39	Y	N	Y	N
GS_002359_gene_novel01	N	Y	N	N		GS_003826_gene_novel01	N	Y	N	N
GS_002359_gene_novel08	N	Y	Y	Y		GS_003826_gene_novel23	N	Y	N	N
GS_002361_gene_novel03	N	Y	N	N		GS_003826_gene_novel24	N	Y	N	N
GS_002361_gene_novel05	N	Y	N	N		GS_003832_gene_novel01	N	Y	N	N
GS_002367_gene_novel05	N	Y	N	Y		GS_003837_gene_novel07	N	Y	N	N
GS_002367_gene_novel07	Y	Y	Y	Y		GS_003846_gene_novel02	N	N	Y	N
GS_002368	Y	N	N	N		GS_003846_gene_novel12	N	Y	Y	N
GS_002369_gene_novel01	Y	Y	Y	Y		GS_003846_gene_novel16	N	Y	Y	Y
GS_002370_gene_novel05	N	Y	N	N		GS_003846_gene_novel17	N	Y	Y	Y
GS_002372_gene_novel01	N	N	Y	N		GS_003847_gene_novel05	Y	N	N	N
GS_002373	Y	N	N	N		GS_003847_gene_novel06	Y	Y	Y	Y
GS_002383	Y	N	N	N		GS_003850_gene_novel05	N	N	Y	N
GS_002383_gene_novel01	Y	N	N	N		GS_003877_gene_novel02	Y	N	N	N
GS_002385	N	N	Y	N		GS_003877_gene_novel03	Y	N	N	N
GS_002390_gene_novel16	N	Y	Y	Y		GS_003877_gene_novel04	Y	N	N	N
GS_002390_gene_novel17	Y	N	N	N		GS_003880_gene_novel01	N	Y	Y	N
GS_002390_gene_novel21	Y	N	Y	N		GS_003887_gene_novel08	N	Y	Y	N
GS_002390_gene_novel23	N	Y	N	N		GS_003900_gene_novel02	N	Y	N	N
GS_002390_gene_novel25	Y	Y	Y	Y		GS_003900_gene_novel03	N	Y	N	N
GS_002390_gene_novel27	Y	Y	Y	N		GS_003900_gene_novel04	N	Y	N	N
GS_002390_gene_novel28	N	Y	N	N		GS_003907_gene_novel03	N	N	Y	N
GS_002391_gene_novel01	N	N	Y	N		GS_003910_gene_novel01	N	Y	N	N
GS_002391_gene_novel04	N	N	Y	N		GS_003910_gene_novel06	N	Y	Y	N
GS_002392	Y	N	N	N		GS_003917_gene_novel01	Y	N	N	N
GS_002395_gene_novel03	Y	Y	Y	Y		GS_003917_gene_novel05	Y	N	N	N
GS_002395_gene_novel12	Y	Y	Y	Y		GS_003918_gene_novel01	N	N	Y	N
GS_002395_gene_novel14	Y	N	N	N		GS_003918_gene_novel02	Y	N	N	N
GS_002395_gene_novel15	Y	N	Y	N		GS_003918_gene_novel03	Y	N	N	N
GS_002396_gene_novel02	Y	N	N	N		GS_003918_gene_novel07	N	N	Y	N
GS_002396_gene_novel04	Y	Y	N	N		GS_003918_gene_novel08	N	N	Y	N
GS_002396_gene_novel05	Y	Y	N	N		GS_003939_gene_novel01	N	Y	N	N
GS_002396_gene_novel06	Y	Y	Y	Y		GS_003939_gene_novel03	N	Y	N	N
GS_002397_gene_novel01	N	Y	Y	N		GS_003939_gene_novel04	N	Y	N	N
GS_002407_gene_novel01	N	N	Y	N		GS_003939_gene_novel05	N	Y	N	N
GS_002407_gene_novel04	N	N	Y	N		GS_003939_gene_novel06	N	Y	N	N
GS_002407_gene_novel05	Y	Y	Y	Y		GS_003939_gene_novel08	N	Y	N	N
GS_002413_gene_novel04	Y	N	N	N		GS_003939_gene_novel09	N	Y	N	N
GS_002413_gene_novel05	N	N	Y	N		GS_003939_gene_novel12	N	Y	N	N
GS_002419_gene_novel01	Y	N	N	N		GS_003939_gene_novel13	N	Y	N	N
GS_002420_gene_novel03	N	Y	N	N		GS_003939_gene_novel14	N	Y	N	N
GS_002420_gene_novel04	N	Y	N	N		GS_003943	Y	N	N	N
GS_002421_gene_novel02	N	Y	N	N		GS_003943_gene_novel02	Y	N	N	N
GS_002430_gene_novel02	N	Y	Y	N		GS_003948_gene_novel01	N	Y	Y	N
GS_002430_gene_novel04	N	Y	Y	N		GS_003960_gene_novel06	N	Y	N	N
GS_002430_gene_novel06	N	Y	Y	N		GS_003960_gene_novel07	N	Y	N	N
GS_002430_gene_novel07	Y	Y	Y	N		GS_003961_gene_novel07	N	Y	Y	Y
GS_002436_gene_novel01	N	Y	N	N		GS_003962_gene_novel03	N	Y	N	N
GS_002448_gene_novel23	Y	Y	Y	Y		GS_003962_gene_novel08	N	Y	N	N
GS_002448_gene_novel35	N	Y	N	N		GS_003962_gene_novel09	N	Y	Y	N
GS_002455_gene_novel20	Y	N	N	N		GS_003966_gene_novel02	N	N	Y	N
GS_002455_gene_novel21	Y	N	N	N		GS_003982_gene_novel07	N	Y	N	N
GS_002457_gene_novel12	Y	N	N	N		GS_003987_gene_novel01	N	Y	N	N
GS_002457_gene_novel15	N	N	Y	N		GS_003988_gene_novel07	Y	N	N	N
GS_002459_gene_novel08	N	N	Y	N		GS_003991	Y	Y	N	N
GS_002462_gene_novel08	N	Y	N	N		GS_003991_gene_novel02	Y	Y	Y	N
GS_002466_gene_novel25	N	Y	N	N		GS_004025_gene_novel10	Y	Y	N	N
GS_002466_gene_novel26	N	Y	N	N		GS_004028_gene_novel03	N	Y	N	N
GS_002466_gene_novel27	N	Y	Y	N		GS_004028_gene_novel04	Y	N	N	N
GS_002467	Y	N	N	N		GS_004028_gene_novel05	Y	Y	N	N
GS_002477_gene_novel02	N	Y	N	N		GS_004039_gene_novel01	N	Y	N	N
GS_002477_gene_novel05	Y	N	N	N		GS_004043_gene_novel03	N	Y	N	N
GS_002477_gene_novel06	Y	Y	Y	Y		GS_004043_gene_novel04	N	Y	N	N
GS_002479_gene_novel05	N	Y	N	N		GS_004043_gene_novel07	N	Y	N	N
GS_002481_gene_novel24	Y	Y	Y	Y		GS_004043_gene_novel08	N	Y	Y	N
GS_002488_gene_novel03	N	Y	N	N		GS_004045_gene_novel04	N	Y	Y	Y
GS_002488_gene_novel07	N	Y	N	N		GS_004053_gene_novel01	Y	N	Y	N
GS_002490_gene_novel04	N	Y	Y	Y		GS_004055_gene_novel02	N	Y	N	N
GS_002490_gene_novel05	Y	Y	Y	Y		GS_004056_gene_novel08	N	N	Y	N
GS_002494_gene_novel01	N	Y	N	N		GS_004062_gene_novel01	N	Y	N	N
GS_002503_gene_novel02	N	Y	N	N		GS_004067_gene_novel01	N	Y	N	N
GS_002503_gene_novel03	Y	Y	Y	Y		GS_004067_gene_novel02	N	Y	N	N
GS_002503_gene_novel04	Y	Y	Y	Y		GS_004067_gene_novel03	N	Y	N	N
GS_002504_gene_novel03	N	Y	N	N		GS_004067_gene_novel04	N	Y	N	N
GS_002509_gene_novel08	Y	N	Y	N		GS_004067_gene_novel05	N	Y	N	N
GS_002513_gene_novel01	N	Y	N	N		GS_004067_gene_novel06	N	Y	N	N
GS_002514_gene_novel01	N	Y	Y	N		GS_004067_gene_novel07	N	Y	N	N
GS_002514_gene_novel02	N	Y	Y	N		GS_004067_gene_novel08	N	Y	N	N
GS_002520_gene_novel03	N	N	Y	N		GS_004067_gene_novel09	N	Y	N	N
GS_002527_gene_novel11	N	N	Y	N		GS_004067_gene_novel10	N	Y	N	N
GS_002527_gene_novel13	Y	Y	Y	Y		GS_004069_gene_novel07	N	Y	N	N
GS_002528_gene_novel11	Y	Y	Y	N		GS_004073_gene_novel05	N	Y	Y	Y
GS_002532_gene_novel01	Y	N	N	N		GS_004075_gene_novel01	Y	Y	Y	N
GS_002545_gene_novel09	N	Y	Y	Y		GS_004076	N	Y	N	N
GS_002561_gene_novel02	Y	N	N	N		GS_004077_gene_novel03	N	N	Y	N
GS_002567_gene_novel14	Y	Y	Y	Y		GS_004077_gene_novel04	Y	N	N	N
GS_002568_gene_novel04	N	Y	Y	Y		GS_004078_gene_novel20	N	N	Y	N
GS_002572_gene_novel03	N	Y	N	N		GS_004080_gene_novel05	N	Y	Y	Y
GS_002573_gene_novel03	N	Y	Y	Y		GS_004088_gene_novel03	N	N	Y	N
GS_002576_gene_novel01	N	Y	N	N		GS_004094_gene_novel01	N	Y	Y	N
GS_002576_gene_novel02	N	Y	N	N		GS_004094_gene_novel02	N	Y	Y	N
GS_002580_gene_novel01	Y	N	N	N		GS_004094_gene_novel03	N	Y	Y	N
GS_002580_gene_novel03	Y	N	N	N		GS_004097_gene_novel17	N	N	Y	N
GS_002582_gene_novel05	N	N	Y	N		GS_004098_gene_novel06	N	Y	N	N
GS_002582_gene_novel08	N	Y	N	N		GS_004114_gene_novel07	N	Y	Y	N
GS_002585_gene_novel13	N	Y	Y	N		GS_004114_gene_novel09	Y	N	Y	N
GS_002595_gene_novel01	N	Y	N	N		GS_004114_gene_novel11	Y	N	Y	N
GS_002598_gene_novel01	Y	N	N	N		GS_004114_gene_novel12	Y	N	Y	N
GS_002602_gene_novel01	N	Y	N	N		GS_004114_gene_novel13	Y	N	Y	N
GS_002602_gene_novel08	N	Y	N	N		GS_004114_gene_novel14	N	N	Y	N
GS_002602_gene_novel09	N	Y	Y	Y		GS_004116_gene_novel01	Y	N	N	N
GS_002603	Y	Y	Y	N		GS_004116_gene_novel02	Y	Y	N	N
GS_002604_gene_novel01	N	Y	N	N		GS_004116_gene_novel06	Y	N	N	N
GS_002604_gene_novel02	N	Y	N	N		GS_004124_gene_novel09	N	Y	N	N
GS_002616	Y	N	N	N		GS_004125	Y	N	N	N
GS_002619_gene_novel13	N	Y	N	N		GS_004125_gene_novel03	Y	N	N	N
GS_002619_gene_novel24	N	Y	N	N		GS_004125_gene_novel04	Y	Y	Y	Y
GS_002621_gene_novel07	Y	N	N	N		GS_004130_gene_novel07	N	Y	N	N
GS_002623_gene_novel21	Y	Y	N	N		GS_004130_gene_novel08	N	Y	N	N
GS_002624_gene_novel02	N	Y	Y	Y		GS_004133_gene_novel10	N	Y	Y	N
GS_002625_gene_novel01	N	N	Y	N		GS_004134_gene_novel01	N	Y	Y	N
GS_002629	N	Y	N	N		GS_004134_gene_novel02	N	Y	Y	N
GS_002629_gene_novel03	Y	N	N	N		GS_004134_gene_novel03	N	Y	N	N
GS_002629_gene_novel04	Y	N	N	N		GS_004151_gene_novel01	N	N	Y	N
GS_002631_gene_novel01	N	Y	N	N		GS_004152_gene_novel17	N	Y	N	N
GS_002631_gene_novel02	N	Y	N	N		GS_004152_gene_novel18	N	Y	N	N
GS_002631_gene_novel03	N	Y	N	N		GS_004163_gene_novel10	N	N	Y	N
GS_002631_gene_novel04	N	Y	N	N		GS_004163_gene_novel11	N	N	Y	N
GS_002631_gene_novel06	N	Y	N	N		GS_004164_gene_novel18	N	Y	N	N
GS_002631_gene_novel07	N	Y	N	N		GS_004164_gene_novel20	N	Y	N	N
GS_002631_gene_novel08	N	Y	N	N		GS_004166_gene_novel13	Y	N	N	N
GS_002631_gene_novel09	N	Y	N	N		GS_004166_gene_novel17	Y	Y	Y	Y
GS_002639_gene_novel01	Y	N	Y	N		GS_004169_gene_novel01	Y	N	N	N
GS_002639_gene_novel02	Y	N	Y	N		GS_004170_gene_novel01	N	Y	N	N
GS_002639_gene_novel03	Y	N	Y	N		GS_004183	Y	N	N	N
GS_002639_gene_novel04	Y	N	Y	N		GS_004184_gene_novel10	N	Y	N	N
GS_002639_gene_novel05	Y	N	Y	N		GS_004187_gene_novel15	N	Y	Y	N
GS_002639_gene_novel08	N	Y	N	N		GS_004200_gene_novel01	Y	N	N	N
GS_002639_gene_novel17	Y	Y	Y	N		GS_004200_gene_novel03	Y	N	N	N
GS_002641_gene_novel05	Y	Y	Y	Y		GS_004200_gene_novel04	Y	N	Y	N
GS_002646_gene_novel01	N	N	Y	N		GS_004200_gene_novel09	Y	N	Y	N
GS_002646_gene_novel02	N	Y	Y	Y		GS_004200_gene_novel10	Y	Y	Y	N
GS_002646_gene_novel03	N	Y	Y	N		GS_004200_gene_novel12	Y	Y	Y	N
GS_002654_gene_novel01	Y	Y	N	N		GS_004200_gene_novel13	Y	Y	Y	Y
GS_002658_gene_novel04	Y	Y	Y	N		GS_004203_gene_novel08	Y	N	N	N
GS_002658_gene_novel06	N	Y	N	N		GS_004205_gene_novel01	N	N	Y	N
GS_002658_gene_novel08	Y	N	N	N		GS_004206	Y	N	N	N
GS_002660_gene_novel06	N	Y	Y	Y		GS_004206_gene_novel01	Y	Y	Y	N
GS_002662_gene_novel01	N	N	Y	N		GS_004207_gene_novel01	N	N	Y	N
GS_002664_gene_novel06	N	Y	Y	N		GS_004207_gene_novel04	N	N	Y	N
GS_002666_gene_novel01	Y	N	Y	N		GS_004207_gene_novel06	N	N	Y	N
GS_002666_gene_novel02	Y	N	Y	N		GS_004207_gene_novel07	N	N	Y	N
GS_002667_gene_novel23	N	Y	Y	Y		GS_004207_gene_novel08	N	N	Y	N
GS_002669_gene_novel01	N	Y	N	N		GS_004207_gene_novel09	N	Y	Y	N
GS_002682_gene_novel02	Y	Y	Y	Y		GS_004207_gene_novel12	N	N	Y	N
GS_002684_gene_novel03	N	Y	Y	Y		GS_004236_gene_novel03	Y	Y	Y	Y
GS_002685_gene_novel01	N	Y	Y	N		GS_004236_gene_novel04	Y	Y	Y	Y
GS_002699_gene_novel03	Y	N	N	N		GS_004253_gene_novel03	N	N	Y	N
GS_002702_gene_novel38	Y	N	Y	N		GS_004255_gene_novel08	N	Y	N	N
GS_002703_gene_novel08	Y	Y	Y	N		GS_004285_gene_novel32	Y	N	Y	N
GS_002708_gene_novel01	Y	Y	N	N		GS_004285_gene_novel35	Y	N	Y	N
GS_002713_gene_novel05	N	Y	N	N		GS_004286	Y	N	N	N
GS_002713_gene_novel09	N	Y	Y	Y		GS_004286_gene_novel01	Y	N	N	N
GS_002715_gene_novel01	N	Y	Y	Y		GS_004288	Y	N	Y	N
GS_002716_gene_novel01	N	Y	N	N		GS_004290_gene_novel01	Y	N	Y	N
GS_002717_gene_novel20	Y	Y	Y	Y		GS_004290_gene_novel02	Y	N	Y	N
GS_002718_gene_novel05	N	Y	N	N		GS_004290_gene_novel03	Y	N	Y	N
GS_002718_gene_novel06	N	Y	Y	Y		GS_004308_gene_novel02	Y	N	N	N
GS_002727	Y	N	N	N		GS_004308_gene_novel03	Y	N	N	N
GS_002727_gene_novel02	Y	N	N	N		GS_004310_gene_novel03	N	N	Y	N
GS_002728_gene_novel05	N	N	Y	N		GS_004312_gene_novel11	N	N	Y	N
GS_002728_gene_novel09	N	N	Y	N		GS_004313_gene_novel32	N	Y	Y	N
GS_002738_gene_novel14	N	Y	Y	Y		GS_004313_gene_novel45	N	Y	Y	N
GS_002739_gene_novel01	N	N	Y	N		GS_004313_gene_novel46	N	Y	Y	N
GS_002739_gene_novel02	N	Y	Y	Y		GS_004313_gene_novel48	N	Y	Y	Y
GS_002740_gene_novel09	Y	Y	Y	Y		GS_004313_gene_novel49	N	Y	Y	Y
GS_002745_gene_novel17	N	Y	Y	N		GS_004316_gene_novel04	N	Y	N	N
GS_002745_gene_novel44	Y	Y	Y	Y		GS_004319	Y	N	N	N
GS_002745_gene_novel45	N	Y	Y	N		GS_004319_gene_novel01	Y	N	N	N
GS_002752_gene_novel14	Y	Y	Y	Y		GS_004319_gene_novel07	Y	N	Y	N
GS_002753_gene_novel08	N	N	Y	N		GS_004325_gene_novel11	Y	N	N	N
GS_002754_gene_novel01	N	Y	Y	Y		GS_004327_gene_novel02	N	Y	N	N
GS_002756_gene_novel04	N	Y	N	N		GS_004331_gene_novel03	Y	N	N	N
GS_002759_gene_novel10	Y	Y	Y	Y		GS_004331_gene_novel04	Y	N	N	N
GS_002760_gene_novel01	N	Y	N	N		GS_004331_gene_novel06	Y	Y	N	N
GS_002764_gene_novel12	Y	Y	Y	Y		GS_004331_gene_novel07	Y	N	N	N
GS_002765_gene_novel02	Y	N	N	N		GS_004333_gene_novel26	Y	N	N	N
GS_002765_gene_novel03	Y	N	N	N		GS_004333_gene_novel27	Y	N	Y	N
GS_002765_gene_novel05	Y	N	N	N		GS_004337_gene_novel03	N	Y	N	N
GS_002770_gene_novel01	Y	Y	Y	N		GS_004337_gene_novel05	Y	Y	N	N
GS_002776_gene_novel01	N	Y	N	N		GS_004341_gene_novel01	N	Y	N	N
GS_002776_gene_novel02	N	Y	N	N		GS_004341_gene_novel05	N	Y	N	N
GS_002776_gene_novel03	N	Y	N	N		GS_004341_gene_novel06	N	Y	Y	N
GS_002779_gene_novel12	N	N	Y	N		GS_004342_gene_novel06	Y	N	N	N
GS_002779_gene_novel29	Y	N	N	N		GS_004344_gene_novel11	N	Y	N	N
GS_002779_gene_novel31	Y	Y	Y	Y		GS_004344_gene_novel18	N	Y	Y	N
GS_002786_gene_novel03	Y	N	Y	N		GS_004344_gene_novel19	N	Y	Y	N
GS_002789_gene_novel09	N	Y	N	N		GS_004344_gene_novel20	N	Y	Y	Y
GS_002789_gene_novel16	Y	N	Y	N		GS_004344_gene_novel22	N	Y	N	Y
GS_002792_gene_novel10	Y	Y	N	N		GS_004345_gene_novel14	N	Y	N	N
GS_002792_gene_novel11	Y	Y	Y	Y		GS_004347_gene_novel11	Y	N	Y	N
GS_002794_gene_novel01	N	N	Y	N		GS_004348_gene_novel12	N	Y	Y	N
GS_002794_gene_novel02	N	N	Y	N		GS_004348_gene_novel21	Y	Y	Y	N
GS_002794_gene_novel04	N	N	Y	Y		GS_004351_gene_novel06	N	N	Y	N
GS_002794_gene_novel05	N	Y	Y	N		GS_004357_gene_novel22	N	Y	N	N
GS_002797_gene_novel02	Y	N	N	N		GS_004357_gene_novel23	N	Y	N	N
GS_002797_gene_novel03	Y	N	N	N		GS_004363_gene_novel07	N	Y	Y	Y
GS_002797_gene_novel05	Y	N	N	N		GS_004365_gene_novel04	Y	N	N	N
GS_002798_gene_novel01	N	N	Y	N		GS_004367_gene_novel02	N	Y	N	N
GS_002801_gene_novel01	N	Y	Y	Y		GS_004367_gene_novel09	Y	Y	N	N
GS_002803_gene_novel05	N	Y	N	N		GS_004378_gene_novel08	N	Y	N	N
GS_002808_gene_novel13	N	N	Y	N		GS_004378_gene_novel09	N	Y	N	N
GS_002810_gene_novel08	N	Y	Y	Y		GS_004383_gene_novel01	N	N	Y	N
GS_002816_gene_novel18	N	Y	Y	Y		GS_004389_gene_novel01	Y	N	N	N
GS_002837_gene_novel05	N	Y	N	N		GS_004389_gene_novel02	Y	N	N	N
GS_002837_gene_novel06	N	Y	N	N		GS_004390_gene_novel02	Y	N	N	N
GS_002837_gene_novel07	N	Y	N	N		GS_004395_gene_novel02	N	Y	Y	Y
GS_002838_gene_novel01	N	Y	N	N		GS_004396	Y	N	Y	N
GS_002838_gene_novel03	N	Y	N	N		GS_004396_gene_novel02	N	N	Y	N
GS_002844_gene_novel07	Y	Y	Y	Y		GS_004397_gene_novel03	N	Y	N	N
GS_002851_gene_novel01	N	Y	N	N		GS_004397_gene_novel09	N	Y	N	N
GS_002851_gene_novel02	N	Y	N	N		GS_004397_gene_novel11	N	Y	N	N
GS_002851_gene_novel04	N	Y	Y	Y		GS_004408_gene_novel02	Y	Y	N	N
GS_002858_gene_novel04	Y	Y	N	N		GS_004432_gene_novel01	Y	N	Y	N
GS_002863_gene_novel04	N	N	Y	N		GS_004433	Y	N	N	N
GS_002863_gene_novel09	N	Y	N	N		GS_004439_gene_novel09	N	Y	N	N
GS_002864_gene_novel12	N	N	Y	N		GS_004441_gene_novel03	N	Y	Y	N
GS_002865_gene_novel25	N	Y	Y	Y		GS_004445_gene_novel09	N	Y	Y	Y
GS_002865_gene_novel26	N	Y	Y	Y		GS_004446_gene_novel03	N	Y	N	N
GS_002867_gene_novel03	N	Y	N	N		GS_004453_gene_novel09	Y	N	Y	N
GS_002867_gene_novel04	N	Y	N	N		GS_004457_gene_novel01	Y	N	N	N
GS_002867_gene_novel05	N	Y	N	N		GS_004458_gene_novel01	N	N	Y	N
GS_002867_gene_novel08	N	Y	Y	N		GS_004482_gene_novel01	Y	N	N	N
GS_002870_gene_novel01	Y	N	N	N		GS_004490_gene_novel01	N	N	Y	N
GS_002874_gene_novel08	N	Y	N	N		GS_004493_gene_novel12	Y	N	N	N
GS_002874_gene_novel09	N	Y	N	N		GS_004496	Y	N	N	N
GS_002879_gene_novel02	N	Y	Y	N		GS_004498_gene_novel05	Y	N	N	N
GS_002879_gene_novel03	N	Y	Y	N		GS_004502_gene_novel01	Y	N	Y	N
GS_002885_gene_novel01	Y	N	N	N		GS_004502_gene_novel02	Y	N	N	N
GS_002887_gene_novel01	Y	N	N	N		GS_004502_gene_novel03	Y	N	Y	N
GS_002893_gene_novel04	N	Y	N	N		GS_004502_gene_novel04	Y	N	Y	N
GS_002893_gene_novel05	Y	Y	Y	N		GS_004503	Y	N	N	N
GS_002897	N	Y	N	N		GS_004504_gene_novel01	N	Y	N	N
GS_002897_gene_novel01	N	Y	Y	N		GS_004504_gene_novel02	N	Y	Y	N
GS_002901_gene_novel19	N	Y	N	N		GS_004505_gene_novel05	Y	Y	N	N
GS_002902_gene_novel01	N	Y	Y	Y		GS_004508_gene_novel12	N	Y	N	N
GS_002933_gene_novel06	N	Y	N	N		GS_004520	N	Y	N	N
GS_002933_gene_novel07	N	Y	N	N		GS_004520_gene_novel01	N	Y	N	N
GS_002939_gene_novel02	N	Y	N	N		GS_004520_gene_novel03	N	Y	N	N
GS_002942_gene_novel01	Y	N	N	N		GS_004520_gene_novel06	N	Y	N	N
GS_002943_gene_novel06	N	Y	Y	Y		GS_004523_gene_novel02	N	N	Y	N
GS_002944_gene_novel01	N	Y	N	N		GS_004523_gene_novel03	Y	Y	Y	Y
GS_002944_gene_novel02	N	Y	N	N		GS_004527_gene_novel01	N	Y	N	N
GS_002944_gene_novel05	N	Y	Y	N		GS_004527_gene_novel02	N	Y	N	N
GS_002945_gene_novel03	Y	N	Y	N		GS_004533_gene_novel02	N	Y	Y	N
GS_002946_gene_novel04	Y	N	Y	N		GS_004534_gene_novel07	N	Y	N	N
GS_002950_gene_novel01	N	Y	N	N		GS_004535_gene_novel08	N	Y	Y	N
GS_002953	N	Y	N	N		GS_004535_gene_novel09	N	Y	Y	Y
GS_002957_gene_novel03	N	Y	N	N		GS_004537_gene_novel01	Y	N	N	N
GS_002958	N	Y	N	N		GS_004537_gene_novel03	Y	N	Y	N
GS_002958_gene_novel01	N	Y	N	N		GS_004538_gene_novel02	N	N	Y	N
GS_002958_gene_novel02	N	Y	N	N		GS_004539_gene_novel03	N	Y	N	N
GS_002959_gene_novel04	Y	Y	Y	Y		GS_004546_gene_novel04	N	Y	Y	Y
GS_002963_gene_novel02	N	N	Y	N		GS_004547_gene_novel07	N	Y	N	N
GS_002965_gene_novel05	Y	Y	Y	Y		GS_004547_gene_novel08	N	Y	N	N
GS_002966	N	Y	Y	N		GS_004547_gene_novel09	N	Y	N	N
GS_002966_gene_novel01	Y	N	N	N		GS_004547_gene_novel10	N	Y	N	N
GS_002967_gene_novel01	Y	Y	N	N		GS_004549_gene_novel02	N	Y	N	N
GS_002967_gene_novel02	Y	Y	N	N		GS_004549_gene_novel11	N	Y	N	N
GS_002967_gene_novel03	Y	Y	N	N		GS_004552_gene_novel01	Y	N	N	N
GS_002971_gene_novel05	Y	Y	Y	N		GS_004552_gene_novel02	Y	N	N	N
GS_002973_gene_novel03	N	Y	Y	Y		GS_004556	N	Y	N	N
GS_002976_gene_novel02	N	Y	N	N		GS_004556_gene_novel01	N	Y	N	N
GS_002976_gene_novel27	N	Y	N	N		GS_004556_gene_novel02	N	Y	N	N
GS_002976_gene_novel28	N	Y	N	N		GS_004571_gene_novel03	Y	Y	Y	Y
GS_002976_gene_novel29	N	Y	Y	N		GS_004586_gene_novel01	N	Y	N	N
GS_002976_gene_novel30	N	Y	Y	N		GS_004592_gene_novel09	N	Y	N	N
GS_002976_gene_novel31	Y	Y	Y	Y		GS_004608_gene_novel01	N	Y	N	N
GS_002978_gene_novel02	N	Y	N	N		GS_004612_gene_novel01	N	Y	N	N
GS_002980_gene_novel11	N	Y	N	N		GS_004612_gene_novel04	N	Y	N	N
GS_002980_gene_novel24	Y	N	N	N		GS_004612_gene_novel07	Y	Y	Y	Y
GS_002980_gene_novel32	Y	Y	Y	Y		GS_004612_gene_novel08	N	Y	Y	Y
GS_002988_gene_novel01	Y	N	N	N		GS_004612_gene_novel09	Y	Y	Y	Y
GS_002988_gene_novel02	Y	Y	Y	Y		GS_004624_gene_novel04	Y	Y	N	N
GS_002996_gene_novel13	N	Y	N	N		GS_004626_gene_novel04	Y	N	N	N
GS_002997_gene_novel01	Y	N	N	N		GS_004633_gene_novel01	Y	N	N	N
GS_002997_gene_novel02	Y	N	Y	N		GS_004638	Y	N	N	N
GS_002997_gene_novel03	Y	N	Y	N		GS_004641_gene_novel03	Y	N	N	N
GS_003002_gene_novel01	N	Y	Y	Y		GS_004642_gene_novel01	N	Y	N	N
GS_003003_gene_novel01	N	Y	Y	N		GS_004644_gene_novel01	N	Y	N	N
GS_003003_gene_novel09	N	Y	N	N		GS_004644_gene_novel02	N	Y	N	N
GS_003003_gene_novel11	N	Y	Y	Y		GS_004655_gene_novel01	N	Y	N	N
GS_003005_gene_novel01	Y	N	N	N		GS_004661_gene_novel28	Y	Y	N	N
GS_003007_gene_novel03	Y	Y	Y	Y		GS_004662_gene_novel04	N	Y	Y	N
GS_003008_gene_novel01	Y	N	N	N		GS_004662_gene_novel09	N	Y	Y	N
GS_003017_gene_novel04	Y	N	N	N		GS_004662_gene_novel10	N	Y	Y	Y
GS_003017_gene_novel06	Y	N	Y	N		GS_004671_gene_novel02	N	N	Y	N
GS_003017_gene_novel07	Y	N	Y	N		GS_004671_gene_novel03	N	N	Y	N
GS_003017_gene_novel08	Y	Y	Y	Y		GS_004671_gene_novel06	N	Y	N	N
GS_003023_gene_novel01	Y	N	N	N		GS_004671_gene_novel17	N	Y	N	N
GS_003025_gene_novel01	N	Y	N	N		GS_004671_gene_novel18	N	Y	N	N
GS_003026_gene_novel01	N	Y	Y	N		GS_004678_gene_novel02	N	Y	N	N
GS_003027_gene_novel06	Y	N	N	N		GS_004687_gene_novel21	N	N	Y	N
GS_003030_gene_novel03	Y	Y	Y	Y		GS_004687_gene_novel22	N	N	Y	N
GS_003034_gene_novel02	Y	Y	Y	Y		GS_004687_gene_novel28	N	N	Y	N
GS_003034_gene_novel04	N	Y	N	N		GS_004687_gene_novel35	N	Y	Y	Y
GS_003047_gene_novel23	Y	Y	Y	Y		GS_004687_gene_novel38	N	Y	Y	Y
GS_003054_gene_novel01	Y	Y	N	N		GS_004687_gene_novel41	N	Y	Y	Y
GS_003054_gene_novel06	Y	Y	N	N		GS_004694_gene_novel04	Y	Y	Y	N
GS_003054_gene_novel20	Y	N	N	N		GS_004695_gene_novel03	N	Y	N	N
GS_003054_gene_novel22	Y	Y	N	N		GS_004698_gene_novel11	Y	Y	Y	N
GS_003054_gene_novel60	Y	N	N	N		GS_004703_gene_novel04	N	N	Y	N
GS_003054_gene_novel61	N	N	Y	N		GS_004707_gene_novel01	N	Y	Y	N
GS_003054_gene_novel62	Y	N	N	N		GS_004707_gene_novel02	N	Y	Y	N
GS_003054_gene_novel65	Y	N	N	N		GS_004707_gene_novel03	N	Y	Y	N
GS_003054_gene_novel67	Y	Y	Y	Y		GS_004707_gene_novel06	N	Y	Y	N
GS_003056_gene_novel06	Y	Y	N	N		GS_004716_gene_novel03	N	Y	N	N
GS_003058_gene_novel01	Y	N	N	N		GS_004728_gene_novel02	N	Y	N	N
GS_003058_gene_novel03	N	Y	Y	N		GS_004728_gene_novel03	N	Y	N	N
GS_003058_gene_novel04	Y	Y	Y	N		GS_004728_gene_novel04	N	Y	N	N
GS_003060_gene_novel01	N	Y	Y	Y		GS_004728_gene_novel05	N	Y	N	N
GS_003061_gene_novel01	Y	N	N	N		GS_004734_gene_novel06	N	N	Y	N
GS_003061_gene_novel02	Y	N	N	N		GS_004734_gene_novel07	N	Y	Y	N
GS_003061_gene_novel03	Y	N	N	N		GS_004740_gene_novel25	Y	N	Y	N
GS_003061_gene_novel07	Y	Y	Y	N		GS_004744_gene_novel07	Y	N	N	N
GS_003061_gene_novel08	Y	N	N	N		GS_004750_gene_novel01	Y	N	N	N
GS_003061_gene_novel09	Y	Y	Y	Y		GS_004752_gene_novel04	N	Y	N	N
GS_003061_gene_novel10	Y	Y	N	N		GS_004755_gene_novel03	N	Y	Y	Y
GS_003061_gene_novel13	Y	Y	Y	Y		GS_004755_gene_novel04	N	Y	Y	Y
GS_003065_gene_novel01	Y	N	N	N		GS_004755_gene_novel06	N	Y	Y	Y
GS_003065_gene_novel03	N	Y	Y	N		GS_004755_gene_novel07	N	Y	Y	Y
GS_003067_gene_novel01	N	Y	N	N		GS_004757_gene_novel01	N	Y	N	N
GS_003067_gene_novel02	N	Y	N	N		GS_004760_gene_novel05	N	N	Y	N
GS_003067_gene_novel03	N	Y	N	N		GS_004761_gene_novel01	Y	N	N	N
GS_003068_gene_novel01	Y	N	Y	N		GS_004761_gene_novel02	Y	N	N	N
GS_003068_gene_novel02	Y	N	Y	N		GS_004761_gene_novel04	N	Y	Y	N
GS_003068_gene_novel03	Y	Y	Y	Y		GS_004761_gene_novel09	Y	N	N	N
GS_003071	Y	N	N	N		GS_004762_gene_novel01	N	Y	N	N
GS_003086_gene_novel01	Y	Y	Y	Y		GS_004766_gene_novel08	Y	Y	Y	N
GS_003090_gene_novel02	N	Y	N	N		GS_004779_gene_novel04	N	Y	Y	N
GS_003090_gene_novel04	N	Y	N	N		GS_004780_gene_novel01	Y	N	N	N
GS_003090_gene_novel06	N	Y	N	N		GS_004780_gene_novel02	Y	N	N	N
GS_003090_gene_novel08	N	Y	N	N		GS_004793_gene_novel07	N	Y	N	N
GS_003090_gene_novel09	N	Y	N	N		GS_004794_gene_novel05	N	Y	Y	Y
GS_003094_gene_novel01	N	Y	N	N		GS_004798_gene_novel01	Y	N	N	N
GS_003094_gene_novel02	Y	Y	Y	Y		GS_004807_gene_novel16	N	Y	Y	Y
GS_003096_gene_novel01	Y	N	Y	N		GS_004807_gene_novel17	N	Y	N	N
GS_003101_gene_novel04	Y	Y	Y	Y		GS_004807_gene_novel19	N	Y	N	N
GS_003102_gene_novel15	Y	Y	Y	Y		GS_004807_gene_novel20	N	Y	N	N
GS_003103_gene_novel02	N	Y	N	N		GS_004807_gene_novel21	N	Y	N	N
GS_003109_gene_novel01	N	Y	Y	N		GS_004807_gene_novel23	N	Y	N	N
GS_003109_gene_novel02	Y	Y	N	N		GS_004807_gene_novel27	N	Y	N	N
GS_003109_gene_novel03	N	Y	Y	Y		GS_004807_gene_novel28	N	Y	N	N
GS_003119_gene_novel03	Y	Y	Y	N		GS_004807_gene_novel29	N	Y	N	N
GS_003122_gene_novel01	N	Y	N	N		GS_004807_gene_novel30	N	Y	Y	N
GS_003126_gene_novel06	Y	N	N	N		GS_004807_gene_novel32	N	Y	Y	Y
GS_003126_gene_novel08	Y	Y	N	N		GS_004807_gene_novel33	N	Y	Y	Y
GS_003126_gene_novel09	Y	Y	Y	N		GS_004814_gene_novel01	N	N	Y	N
GS_003133_gene_novel11	Y	Y	Y	N		GS_004822_gene_novel03	Y	N	N	N
GS_003133_gene_novel12	Y	Y	Y	Y		GS_004822_gene_novel04	Y	N	N	N
GS_003133_gene_novel13	Y	Y	Y	Y		GS_004825_gene_novel01	N	Y	N	N
GS_003135_gene_novel01	N	Y	Y	N		GS_004827_gene_novel01	N	Y	N	N
GS_003135_gene_novel02	Y	N	Y	N		GS_004827_gene_novel05	N	Y	Y	N
GS_003136_gene_novel02	Y	Y	N	N		GS_004827_gene_novel06	N	Y	N	N
GS_003137_gene_novel01	N	Y	N	N		GS_004829	N	Y	N	N
GS_003137_gene_novel02	N	Y	N	N		GS_004829_gene_novel01	N	Y	N	N
GS_003137_gene_novel05	N	Y	Y	N		GS_004830_gene_novel03	Y	Y	N	N
GS_003137_gene_novel08	N	Y	N	N		GS_004833_gene_novel06	N	Y	N	N
GS_003138	Y	N	N	N		GS_004834_gene_novel01	N	Y	N	N
GS_003142_gene_novel04	N	Y	N	N		GS_004838	Y	N	Y	N
GS_003142_gene_novel06	N	Y	N	N		GS_004840_gene_novel39	N	Y	Y	Y
GS_003142_gene_novel07	N	Y	N	N		GS_004840_gene_novel71	N	N	Y	N
GS_003149_gene_novel03	N	N	Y	N		GS_004855_gene_novel11	N	Y	Y	N
GS_003149_gene_novel04	N	Y	N	N		GS_004860_gene_novel10	N	Y	N	N
GS_003149_gene_novel05	N	Y	Y	Y		GS_004862_gene_novel16	Y	Y	N	N
GS_003152_gene_novel01	Y	Y	N	N		GS_004867_gene_novel01	N	Y	N	N
GS_003152_gene_novel02	Y	Y	N	N		GS_004870_gene_novel13	N	Y	N	N
GS_003154_gene_novel15	N	Y	N	N		GS_004871_gene_novel10	Y	N	Y	N
GS_003154_gene_novel16	Y	Y	Y	Y		GS_004877_gene_novel04	N	Y	N	N
GS_003157_gene_novel06	Y	Y	Y	N		GS_004880_gene_novel02	Y	Y	Y	Y
GS_003157_gene_novel08	N	Y	N	N		GS_004881_gene_novel01	N	Y	N	N
GS_003157_gene_novel09	N	Y	N	N		GS_004881_gene_novel04	N	Y	N	N
GS_003161_gene_novel03	N	Y	N	N		GS_004881_gene_novel07	N	Y	N	N
GS_003164_gene_novel01	Y	N	N	N		GS_004881_gene_novel08	N	Y	N	N
GS_003164_gene_novel03	Y	Y	Y	N		GS_004881_gene_novel17	N	Y	N	N
GS_003172_gene_novel02	N	Y	Y	Y		GS_004881_gene_novel18	N	Y	N	N
GS_003172_gene_novel03	N	Y	Y	Y		GS_004881_gene_novel19	N	Y	Y	N
GS_003177_gene_novel01	N	Y	Y	N		GS_004881_gene_novel23	N	Y	N	N
GS_003180_gene_novel02	Y	Y	N	Y		GS_004881_gene_novel26	N	Y	N	N
GS_003185_gene_novel31	Y	Y	Y	Y		GS_004881_gene_novel27	N	Y	Y	N
GS_003204_gene_novel01	N	N	Y	N		GS_004881_gene_novel28	N	Y	N	N
GS_003204_gene_novel02	N	N	Y	N		GS_004881_gene_novel33	N	Y	N	N
GS_003213_gene_novel02	N	Y	N	N		GS_004881_gene_novel36	N	Y	N	N
GS_003222_gene_novel01	Y	N	N	N		GS_004881_gene_novel37	N	Y	N	N
GS_003222_gene_novel02	Y	N	N	N		GS_004881_gene_novel38	N	Y	N	N
GS_003222_gene_novel03	Y	N	N	N		GS_004881_gene_novel40	N	Y	N	N
GS_003223_gene_novel06	Y	N	Y	N		GS_004881_gene_novel44	N	Y	N	N
GS_003224_gene_novel02	N	Y	Y	Y		GS_004881_gene_novel46	N	Y	N	N
GS_003231_gene_novel04	Y	Y	Y	N		GS_004881_gene_novel49	N	Y	N	N
GS_003233_gene_novel03	N	Y	N	N		GS_004881_gene_novel50	N	Y	N	N
GS_003233_gene_novel06	N	Y	N	N		GS_004881_gene_novel56	N	Y	N	N
GS_003233_gene_novel07	N	Y	N	N		GS_004881_gene_novel57	N	Y	Y	N
GS_003233_gene_novel08	N	Y	N	N		GS_004889_gene_novel02	Y	N	N	N
GS_003233_gene_novel09	N	Y	N	N		GS_004889_gene_novel05	Y	N	N	N
GS_003233_gene_novel10	N	Y	N	N		GS_004892_gene_novel01	N	Y	N	N
GS_003234_gene_novel01	N	Y	N	N		GS_004896_gene_novel03	N	Y	N	N
GS_003238_gene_novel07	N	N	Y	Y		GS_004896_gene_novel04	N	Y	Y	N
GS_003242_gene_novel03	N	Y	N	N		GS_004896_gene_novel05	N	Y	N	N
GS_003243_gene_novel02	Y	N	N	N		GS_004899_gene_novel01	N	Y	N	N
GS_003243_gene_novel03	Y	N	N	N		GS_004900_gene_novel02	N	Y	N	N
GS_003243_gene_novel05	Y	N	N	N		GS_004902_gene_novel02	N	Y	N	N
GS_003243_gene_novel06	Y	N	N	N		GS_004902_gene_novel03	N	Y	N	N
GS_003243_gene_novel08	Y	N	N	N		GS_004903_gene_novel09	N	Y	Y	N
GS_003255_gene_novel02	N	Y	Y	Y		GS_004903_gene_novel10	N	Y	Y	Y
GS_003257_gene_novel23	N	Y	N	N		GS_004917_gene_novel34	N	Y	Y	N
GS_003257_gene_novel30	N	Y	N	N		GS_004930_gene_novel01	N	Y	N	N
GS_003257_gene_novel32	N	Y	N	N		GS_004930_gene_novel02	N	Y	N	N
GS_003257_gene_novel33	N	Y	Y	Y		GS_004930_gene_novel03	N	Y	N	N
GS_003257_gene_novel34	N	Y	Y	Y		GS_004930_gene_novel05	N	Y	Y	N
GS_003258_gene_novel01	N	Y	N	N		GS_004931_gene_novel05	N	Y	N	N
GS_003258_gene_novel03	N	Y	N	N		GS_004931_gene_novel06	N	Y	N	N
GS_003258_gene_novel04	Y	Y	N	N		GS_004931_gene_novel07	N	Y	Y	N
GS_003269_gene_novel03	Y	Y	N	N		GS_004934_gene_novel01	N	N	Y	N
GS_003273_gene_novel07	N	Y	Y	N		GS_004941_gene_novel04	N	N	Y	N
GS_003275_gene_novel05	Y	Y	Y	Y		GS_004941_gene_novel05	N	N	Y	N
GS_003279_gene_novel18	N	Y	Y	Y		GS_004941_gene_novel06	N	Y	Y	N
GS_003280	Y	Y	N	N		GS_004941_gene_novel07	N	N	Y	N
GS_003280_gene_novel01	Y	N	N	N		GS_004941_gene_novel09	Y	Y	Y	N
GS_003283_gene_novel01	Y	N	N	N		GS_004941_gene_novel10	Y	N	N	N
GS_003290_gene_novel13	N	Y	N	N		GS_004941_gene_novel11	N	N	Y	N
GS_003290_gene_novel15	Y	Y	Y	Y		GS_004941_gene_novel12	Y	Y	Y	N
GS_003290_gene_novel28	N	Y	Y	Y		GS_004941_gene_novel14	Y	Y	Y	N
GS_003290_gene_novel29	N	Y	Y	Y		GS_004942_gene_novel07	N	Y	N	N
GS_003295_gene_novel01	Y	N	N	N		GS_004942_gene_novel09	Y	N	N	N
GS_003295_gene_novel03	Y	N	N	N		GS_004944_gene_novel02	Y	N	Y	N
GS_003295_gene_novel04	Y	Y	N	N		GS_004944_gene_novel03	N	N	Y	N
GS_003295_gene_novel06	Y	Y	Y	N		GS_004944_gene_novel04	N	N	Y	N
GS_003301	Y	N	N	N		GS_004953_gene_novel01	N	Y	N	N
GS_003301_gene_novel01	Y	N	N	N		GS_004953_gene_novel02	N	Y	N	N
GS_003301_gene_novel03	Y	N	N	N		GS_004954_gene_novel01	Y	Y	N	N
GS_003301_gene_novel04	Y	N	N	N		GS_004954_gene_novel02	Y	Y	N	N
GS_003301_gene_novel05	Y	N	Y	N		GS_004960_gene_novel01	Y	Y	Y	N
GS_003303_gene_novel05	N	Y	Y	N		GS_004964_gene_novel01	Y	N	N	N
GS_003304_gene_novel06	Y	N	N	N		GS_004965_gene_novel02	Y	N	N	N
GS_003304_gene_novel07	Y	Y	Y	N		GS_004973_gene_novel01	N	N	Y	N
GS_003308_gene_novel02	Y	Y	Y	Y		GS_004979_gene_novel01	Y	N	N	N
GS_003308_gene_novel03	Y	N	N	N		GS_004985_gene_novel09	Y	N	N	N
GS_003308_gene_novel04	Y	Y	Y	Y		GS_004987_gene_novel02	N	N	Y	N
GS_003314_gene_novel02	Y	N	N	N		GS_004987_gene_novel04	Y	N	N	N
GS_003314_gene_novel03	Y	Y	N	N		GS_004987_gene_novel05	N	N	Y	N
GS_003314_gene_novel04	Y	N	N	N		GS_004998_gene_novel02	N	N	Y	N
GS_003316_gene_novel03	Y	Y	Y	Y		GS_004998_gene_novel03	N	N	Y	N
GS_003318_gene_novel01	Y	N	N	N		GS_004998_gene_novel05	N	N	Y	N
GS_003318_gene_novel02	Y	Y	N	N		GS_005004_gene_novel07	Y	Y	N	N
GS_003323_gene_novel19	Y	Y	N	N		GS_005005_gene_novel06	Y	N	N	N
GS_003323_gene_novel27	N	Y	N	N		GS_005005_gene_novel08	Y	N	N	N
GS_003331_gene_novel07	Y	N	N	N		GS_005016_gene_novel07	N	Y	Y	Y
GS_003334	N	Y	N	N		GS_005018_gene_novel01	N	Y	N	N
GS_003334_gene_novel02	N	Y	N	N		GS_005018_gene_novel02	N	Y	N	N
GS_003334_gene_novel03	N	Y	N	N		GS_005018_gene_novel03	N	Y	N	N
GS_003351_gene_novel04	N	N	Y	N		GS_005018_gene_novel05	N	Y	N	N
GS_003351_gene_novel07	N	Y	Y	Y		GS_005018_gene_novel23	N	Y	N	N
GS_003354	N	Y	N	N		GS_005018_gene_novel27	N	Y	N	N
GS_003355_gene_novel01	N	Y	N	N		GS_005018_gene_novel29	N	Y	Y	Y
GS_003355_gene_novel04	N	Y	Y	N		GS_005022_gene_novel03	Y	N	N	N
GS_003355_gene_novel05	N	Y	Y	Y		GS_005022_gene_novel05	Y	N	N	N
GS_003356_gene_novel08	Y	Y	Y	N		GS_005022_gene_novel10	Y	Y	Y	Y
GS_003363_gene_novel01	N	Y	N	N		GS_005023	Y	N	N	N
GS_003363_gene_novel02	N	Y	Y	N		GS_005023_gene_novel03	Y	N	Y	N
GS_003366_gene_novel12	N	Y	N	N		GS_005023_gene_novel04	Y	Y	N	N
GS_003369_gene_novel06	N	Y	Y	Y		GS_005030_gene_novel01	N	N	Y	N
GS_003369_gene_novel07	N	Y	Y	Y		GS_005030_gene_novel03	Y	N	N	N
GS_003374_gene_novel01	N	Y	N	N		GS_005030_gene_novel04	Y	N	N	N
GS_003374_gene_novel02	N	Y	N	N		GS_005030_gene_novel07	Y	N	Y	N
GS_003374_gene_novel04	N	Y	N	N		GS_005037_gene_novel01	N	Y	N	N
GS_003383_gene_novel05	N	Y	N	N		GS_005038_gene_novel05	N	N	Y	N
GS_003389_gene_novel03	Y	N	Y	N		GS_005038_gene_novel06	N	N	Y	N
GS_003389_gene_novel04	Y	Y	Y	N		GS_005038_gene_novel07	N	Y	Y	N
GS_003390_gene_novel58	N	N	Y	N		GS_005048_gene_novel05	N	Y	N	N
GS_003390_gene_novel59	N	N	Y	N		GS_005059_gene_novel04	Y	N	N	N
GS_003390_gene_novel60	Y	Y	N	N		GS_005070_gene_novel10	N	Y	N	N
GS_003391_gene_novel01	N	Y	Y	N		GS_005083	Y	N	N	N
GS_003401_gene_novel01	Y	N	N	N		GS_005086_gene_novel01	Y	N	N	N
GS_003416_gene_novel02	Y	N	N	N		GS_005086_gene_novel03	N	Y	Y	N
GS_003416_gene_novel03	Y	N	N	N		GS_005086_gene_novel04	Y	N	N	N
GS_003417_gene_novel01	Y	Y	Y	Y		GS_005097_gene_novel01	N	Y	Y	Y
GS_003418_gene_novel01	N	Y	N	N		GS_005098_gene_novel06	N	Y	Y	N
GS_003418_gene_novel03	N	N	Y	N		GS_005106_gene_novel02	N	Y	Y	N
GS_003418_gene_novel05	Y	Y	N	N		GS_005106_gene_novel05	N	N	Y	N
GS_003419_gene_novel03	N	N	Y	N		GS_005107_gene_novel01	N	N	Y	N
GS_003420_gene_novel05	Y	Y	Y	Y		GS_005107_gene_novel02	N	N	Y	N
GS_003421_gene_novel13	N	Y	Y	Y		GS_005108_gene_novel05	Y	Y	Y	Y
GS_003421_gene_novel14	Y	Y	Y	Y		GS_005113_gene_novel04	N	N	Y	N
GS_003423_gene_novel01	N	N	Y	N		GS_005114_gene_novel06	N	Y	Y	N
GS_003423_gene_novel02	Y	N	N	N		GS_005122_gene_novel13	N	Y	N	Y
GS_003423_gene_novel03	Y	N	N	N		GS_005122_gene_novel14	N	Y	Y	Y
GS_003427_gene_novel02	N	Y	N	N		GS_005123	Y	N	N	N
GS_003429_gene_novel03	N	Y	Y	Y		GS_005124_gene_novel01	N	Y	N	N
GS_003430_gene_novel12	N	Y	N	N		GS_005124_gene_novel14	N	Y	N	N
GS_003437_gene_novel18	N	Y	Y	Y		GS_005124_gene_novel19	N	Y	N	N
GS_003438_gene_novel09	N	Y	Y	N		GS_005126	N	Y	N	N
GS_003438_gene_novel10	Y	N	N	N		GS_005126_gene_novel02	N	Y	N	N
GS_003438_gene_novel13	N	Y	N	N		GS_005133_gene_novel01	N	Y	N	N
GS_003438_gene_novel15	N	Y	N	N		GS_005133_gene_novel02	N	Y	N	N
GS_003438_gene_novel16	N	Y	Y	N		GS_005136	Y	N	N	N
GS_003438_gene_novel17	N	Y	Y	N		GS_005136_gene_novel01	Y	N	N	N
GS_003442_gene_novel03	Y	N	Y	Y		GS_005137_gene_novel05	N	N	Y	N
GS_003449_gene_novel01	N	Y	N	N		GS_005137_gene_novel06	N	N	Y	N
GS_003452_gene_novel02	Y	N	N	N		GS_005137_gene_novel09	N	N	Y	N
GS_003452_gene_novel04	N	Y	Y	Y		GS_005137_gene_novel10	N	N	Y	N
GS_003468_gene_novel18	N	Y	Y	Y		GS_005137_gene_novel11	N	N	Y	N
GS_003468_gene_novel19	N	Y	Y	Y		GS_005137_gene_novel14	N	Y	Y	N
GS_003472_gene_novel02	N	Y	N	N		GS_005161_gene_novel03	N	N	Y	N
GS_003472_gene_novel04	N	Y	N	N		GS_005168	N	Y	Y	Y
GS_003472_gene_novel05	N	Y	N	N		GS_005172	Y	N	N	N
GS_003472_gene_novel06	N	Y	N	N		GS_005172_gene_novel01	Y	N	Y	N
GS_003472_gene_novel07	N	Y	N	N		GS_005172_gene_novel02	Y	N	N	N
GS_003472_gene_novel10	N	Y	N	N		GS_005175_gene_novel01	Y	N	Y	N
GS_003472_gene_novel11	Y	Y	Y	N		GS_005175_gene_novel04	Y	Y	Y	Y
GS_003475_gene_novel03	N	Y	Y	N		GS_005181_gene_novel01	N	N	Y	N
GS_003478_gene_novel02	Y	N	N	N		GS_005182_gene_novel01	Y	Y	Y	Y
GS_003478_gene_novel03	Y	N	N	N		GS_005182_gene_novel02	Y	Y	Y	Y
GS_003481_gene_novel13	Y	Y	Y	Y		GS_005187_gene_novel18	N	Y	Y	N
GS_003483_gene_novel01	N	Y	N	N		GS_005191	N	N	Y	N
GS_003483_gene_novel04	N	Y	N	N		GS_005194_gene_novel01	N	Y	N	N
GS_003483_gene_novel06	N	Y	N	N		GS_005195_gene_novel01	N	N	Y	N
GS_003484_gene_novel08	Y	N	Y	N		GS_005195_gene_novel02	N	N	Y	N
GS_003484_gene_novel14	N	Y	N	N		GS_005195_gene_novel03	N	N	Y	N
GS_003485_gene_novel11	Y	Y	N	N		GS_005197_gene_novel31	Y	N	N	N
GS_003487_gene_novel07	N	Y	Y	N		GS_005199_gene_novel02	N	N	Y	N
GS_003487_gene_novel08	Y	Y	Y	Y		GS_005201_gene_novel07	Y	N	N	N
GS_003488_gene_novel06	N	Y	Y	Y		GS_005207	N	Y	N	N
GS_003489_gene_novel12	N	Y	Y	N		GS_005207_gene_novel01	N	Y	N	N
GS_003490_gene_novel02	N	Y	N	N		GS_005207_gene_novel03	N	Y	N	N
GS_003492_gene_novel01	N	Y	N	N		GS_005207_gene_novel04	N	Y	N	N
GS_003493_gene_novel02	Y	Y	Y	N		GS_005207_gene_novel06	N	Y	N	N
GS_003493_gene_novel03	N	N	Y	N		GS_005210_gene_novel03	Y	N	Y	N
GS_003502_gene_novel07	Y	Y	Y	Y		GS_005211_gene_novel04	Y	N	N	N
GS_003504_gene_novel06	Y	Y	Y	Y		GS_005213_gene_novel02	N	N	Y	N
GS_003504_gene_novel18	Y	N	N	N		GS_005213_gene_novel03	N	N	Y	N
GS_003507_gene_novel12	Y	Y	Y	N		GS_005216_gene_novel19	Y	Y	Y	Y
GS_003507_gene_novel13	Y	Y	Y	Y		GS_005225_gene_novel03	Y	N	N	N
GS_003508_gene_novel04	Y	N	Y	N		GS_005230_gene_novel03	N	Y	N	N
GS_003513_gene_novel01	N	N	Y	N		GS_005231	N	Y	N	N
GS_003521_gene_novel04	Y	Y	Y	Y		GS_005233_gene_novel01	N	N	Y	N
GS_003524_gene_novel09	Y	Y	Y	Y		GS_005235_gene_novel03	N	N	Y	N
GS_003524_gene_novel11	Y	Y	Y	Y		GS_005236_gene_novel01	N	N	Y	N
GS_003524_gene_novel12	Y	Y	Y	Y		GS_005236_gene_novel02	N	N	Y	N
GS_003524_gene_novel13	Y	Y	Y	Y		GS_005245_gene_novel01	N	Y	Y	Y
GS_003527_gene_novel02	Y	N	N	N		GS_005258_gene_novel02	N	Y	N	N
GS_003527_gene_novel04	Y	N	N	N		GS_005259_gene_novel01	Y	N	Y	N
GS_003527_gene_novel05	N	Y	Y	N		GS_005260_gene_novel02	N	N	Y	N
GS_003527_gene_novel06	N	Y	Y	N		GS_005261_gene_novel05	N	N	Y	N
GS_003527_gene_novel08	Y	N	N	N		GS_005272_gene_novel05	Y	N	Y	N
GS_003527_gene_novel09	Y	N	N	N		GS_005274_gene_novel01	N	N	Y	N
GS_003528_gene_novel02	Y	N	N	N		GS_005274_gene_novel02	N	N	Y	N
GS_003529_gene_novel07	N	Y	Y	N		GS_005274_gene_novel06	N	N	Y	N
GS_003530_gene_novel13	N	Y	Y	Y		GS_005280_gene_novel05	N	N	Y	N
GS_003531_gene_novel03	N	Y	Y	N		GS_005280_gene_novel06	N	N	Y	N
GS_003533_gene_novel09	N	Y	Y	Y		GS_005280_gene_novel07	N	N	Y	N
GS_003535_gene_novel20	Y	Y	N	N		GS_005280_gene_novel14	N	Y	Y	Y
GS_003535_gene_novel22	N	Y	N	N		GS_005287_gene_novel06	Y	N	Y	N
GS_003535_gene_novel24	Y	Y	N	N		GS_005289_gene_novel09	N	Y	N	N
GS_003536_gene_novel06	N	Y	Y	Y		GS_005294	Y	N	N	N
GS_003538_gene_novel18	Y	Y	N	N		GS_005294_gene_novel02	N	Y	Y	Y
GS_003545_gene_novel03	N	Y	Y	Y		GS_005294_gene_novel03	Y	N	Y	N
GS_003548_gene_novel01	Y	N	N	N		GS_005305_gene_novel02	N	Y	N	N
GS_003548_gene_novel02	Y	N	N	N		GS_005305_gene_novel03	N	Y	Y	N
GS_003548_gene_novel03	Y	N	N	N		GS_005312_gene_novel04	Y	Y	Y	Y
GS_003549_gene_novel01	N	Y	Y	Y		GS_005316_gene_novel15	N	Y	N	N
GS_003549_gene_novel08	N	Y	N	N		GS_005320_gene_novel07	N	Y	N	N
GS_003549_gene_novel11	N	Y	N	N		GS_005327_gene_novel01	N	Y	N	N
GS_003549_gene_novel13	N	Y	Y	N		GS_005330_gene_novel60	Y	Y	Y	Y
GS_003549_gene_novel15	N	Y	Y	Y		GS_005330_gene_novel84	N	Y	Y	Y
GS_003552_gene_novel01	Y	N	Y	N		GS_005333_gene_novel04	N	Y	Y	Y
GS_003552_gene_novel03	Y	N	N	N		GS_005333_gene_novel05	N	Y	Y	Y
GS_003552_gene_novel05	Y	N	N	N		GS_005333_gene_novel06	N	Y	Y	Y
GS_003552_gene_novel08	Y	N	N	N		GS_005333_gene_novel07	N	Y	Y	Y
GS_003552_gene_novel09	Y	N	N	N		GS_005333_gene_novel08	N	Y	Y	Y
GS_003555_gene_novel01	N	Y	N	N		GS_005338	N	Y	N	N
GS_003559_gene_novel04	N	N	Y	Y		GS_005338_gene_novel01	N	Y	N	N
GS_003560_gene_novel01	N	N	Y	N		GS_005338_gene_novel02	N	Y	N	N
GS_003562_gene_novel04	N	Y	N	N		GS_005340_gene_novel02	N	Y	Y	N
GS_003562_gene_novel06	Y	Y	Y	N		GS_005340_gene_novel03	N	Y	Y	N
GS_003564_gene_novel06	Y	N	N	N		GS_005345_gene_novel09	N	N	Y	N
[truncated: 13,158 more rows]
